# Supplementary material for: Detecting m6A at single-molecular resolution via direct RNA sequencing and realistic training data
Source: Nat Commun. 2024 Apr 18;15:3323. doi: 10.1038/s41467-024-47661-2 (PMC11026524; doi:10.1038/s41467-024-47661-2)
Supplement: Supplementary file 4 — Source Data [file 41467_2024_47661_MOESM4_ESM.xlsx]

## Sheet: source_data_Figure_1c
Figure 1c
	GGACU
	P(m6A)	0.0	0.01	0.02	0.03	0.04	0.05	0.06	0.07	0.08	0.09	0.1	0.11	0.12	0.13	0.14	0.15	0.16	0.17	0.18	0.19	0.2	0.21	0.22	0.23	0.24	0.25	0.26	0.27	0.28	0.29	0.3	0.31	0.32	0.33	0.34	0.35	0.36	0.37	0.38	0.39	0.4	0.41	0.42	0.43	0.44	0.45	0.46	0.47
	UNM	597	219	130	104	82	55	57	32	49	34	30	30	25	18	15	11	10	10	14	9	12	13	16	7	5	8	5	10	6	5	9	7	3	6	9	4	6	7	7	7	5	3	6	5	4	3	3	2
	MOD	0	7	3	1	4	2	5	1	8	3	5	2	5	4	4	7	4	5	7	3	4	6	5	7	4	4	7	7	10	3	5	4	5	8	5	0	8	6	4	8	9	2	4	7	5	9	10	4
	GGACA
	P(m6A)	0.0	0.01	0.02	0.03	0.04	0.05	0.06	0.07	0.08	0.09	0.1	0.11	0.12	0.13	0.14	0.15	0.16	0.17	0.18	0.19	0.2	0.21	0.22	0.23	0.24	0.25	0.26	0.27	0.28	0.29	0.3	0.31	0.32	0.33	0.34	0.35	0.36	0.37	0.38	0.39	0.4	0.41	0.42	0.43	0.44	0.45	0.46	0.47
	UNM	1697	1114	681	447	345	255	202	168	155	120	97	97	78	82	65	68	66	60	49	51	36	40	44	38	37	28	27	35	34	31	29	16	20	23	21	17	17	23	21	19	12	23	26	21	15	19	15	14
	MOD	18	24	32	33	27	26	28	34	33	26	19	15	30	33	30	34	32	33	30	31	36	33	37	40	26	39	32	29	36	41	42	46	41	36	39	36	32	48	34	41	40	51	37	39	49	46	52	51
	GAACU
	P(m6A)	0.0	0.01	0.02	0.03	0.04	0.05	0.06	0.07	0.08	0.09	0.1	0.11	0.12	0.13	0.14	0.15	0.16	0.17	0.18	0.19	0.2	0.21	0.22	0.23	0.24	0.25	0.26	0.27	0.28	0.29	0.3	0.31	0.32	0.33	0.34	0.35	0.36	0.37	0.38	0.39	0.4	0.41	0.42	0.43	0.44	0.45	0.46	0.47
	UNM	12	30	24	27	27	25	25	20	22	22	17	19	15	12	16	10	12	10	12	10	12	13	17	16	7	9	7	14	10	10	10	14	10	8	10	10	4	10	8	10	6	6	5	8	5	7	9	2
	MOD	1	1	0	4	1	1	3	4	2	3	3	4	3	2	2	4	5	3	4	3	5	1	4	5	1	1	6	6	3	5	8	3	6	4	7	6	7	4	5	8	6	8	9	4	1	0	3	4
	AGACU
	P(m6A)	0.0	0.01	0.02	0.03	0.04	0.05	0.06	0.07	0.08	0.09	0.1	0.11	0.12	0.13	0.14	0.15	0.16	0.17	0.18	0.19	0.2	0.21	0.22	0.23	0.24	0.25	0.26	0.27	0.28	0.29	0.3	0.31	0.32	0.33	0.34	0.35	0.36	0.37	0.38	0.39	0.4	0.41	0.42	0.43	0.44	0.45	0.46	0.47
	UNM	3000	1317	789	569	458	344	273	235	220	171	167	149	124	114	100	99	94	69	75	63	58	67	38	45	68	49	48	43	30	33	27	30	28	33	32	28	20	29	25	22	30	16	18	16	18	20	15	14
	MOD	21	34	44	60	50	44	61	56	39	50	51	48	45	51	42	48	51	53	51	51	53	46	64	52	48	43	44	39	54	43	62	49	55	53	54	60	54	60	54	61	65	51	46	57	55	59	65	57
	GGACC
	P(m6A)	0.0	0.01	0.02	0.03	0.04	0.05	0.06	0.07	0.08	0.09	0.1	0.11	0.12	0.13	0.14	0.15	0.16	0.17	0.18	0.19	0.2	0.21	0.22	0.23	0.24	0.25	0.26	0.27	0.28	0.29	0.3	0.31	0.32	0.33	0.34	0.35	0.36	0.37	0.38	0.39	0.4	0.41	0.42	0.43	0.44	0.45	0.46	0.47
	UNM	1465	975	633	392	317	252	191	162	137	96	112	92	83	79	68	52	54	57	49	37	27	33	38	32	43	27	39	32	25	19	14	24	16	17	23	21	18	20	16	21	14	15	13	11	19	16	12	25
	MOD	6	8	8	13	2	11	11	9	12	16	11	14	5	9	17	11	20	14	20	19	20	17	16	15	17	22	12	11	22	15	18	13	13	23	17	22	22	13	15	30	25	24	17	32	30	32	22	25
	UGACU
	P(m6A)	0.0	0.01	0.02	0.03	0.04	0.05	0.06	0.07	0.08	0.09	0.1	0.11	0.12	0.13	0.14	0.15	0.16	0.17	0.18	0.19	0.2	0.21	0.22	0.23	0.24	0.25	0.26	0.27	0.28	0.29	0.3	0.31	0.32	0.33	0.34	0.35	0.36	0.37	0.38	0.39	0.4	0.41	0.42	0.43	0.44	0.45	0.46	0.47
	UNM	202	178	112	60	31	34	37	23	28	27	16	11	21	14	8	11	11	14	8	5	11	5	5	8	8	5	5	5	6	4	6	5	4	5	2	1	6	2	1	2	0	4	3	5	3	3	4	8
	MOD	0	2	2	4	4	2	5	7	2	1	2	5	1	1	4	5	5	0	8	3	3	5	2	2	4	8	1	5	7	2	4	3	4	2	7	2	2	3	5	3	5	3	4	6	7	7	2	6
[truncated: 52 more columns]

## Sheet: source_data_Figure_1d
Figure 1d
	GGACU
	recall	0.0	0.129	0.236	0.306	0.362	0.402	0.441	0.466	0.486	0.511	0.534	0.55	0.567	0.586	0.603	0.618	0.63	0.644	0.655	0.664	0.675	0.682	0.694	0.699	0.706	0.718	0.73	0.737	0.742	0.753	0.76	0.766	0.773	0.778	0.783	0.792	0.798	0.803	0.808	0.811	0.818	0.826	0.83	0.833	0.837	0.842	0.848	0.855
	precision	1.0	0.992	0.996	0.993	0.994	0.994	0.993	0.992	0.99	0.99	0.989	0.989	0.985	0.984	0.984	0.98	0.977	0.975	0.976	0.975	0.972	0.972	0.971	0.972	0.972	0.972	0.971	0.97	0.969	0.966	0.966	0.965	0.963	0.962	0.961	0.959	0.957	0.956	0.954	0.953	0.953	0.951	0.951	0.951	0.95	0.949	0.948	0.947
	GGACA
	recall	0.0	0.083	0.133	0.165	0.201	0.228	0.252	0.273	0.294	0.312	0.328	0.346	0.364	0.379	0.394	0.407	0.422	0.436	0.449	0.463	0.476	0.488	0.499	0.51	0.523	0.535	0.546	0.557	0.566	0.577	0.586	0.596	0.605	0.615	0.623	0.632	0.641	0.65	0.659	0.667	0.672	0.68	0.689	0.697	0.706	0.714	0.722	0.73
	precision	1.0	0.985	0.984	0.984	0.983	0.981	0.98	0.978	0.976	0.974	0.972	0.972	0.973	0.97	0.97	0.969	0.969	0.966	0.966	0.964	0.963	0.962	0.962	0.96	0.96	0.958	0.957	0.957	0.956	0.954	0.954	0.951	0.95	0.949	0.949	0.949	0.948	0.946	0.945	0.943	0.942	0.939	0.938	0.937	0.937	0.935	0.934	0.932
	GAACU
	recall	0.0	0.043	0.083	0.117	0.157	0.188	0.216	0.236	0.266	0.289	0.313	0.331	0.349	0.37	0.391	0.407	0.415	0.424	0.43	0.441	0.46	0.47	0.492	0.501	0.512	0.529	0.544	0.55	0.564	0.573	0.585	0.599	0.612	0.621	0.626	0.631	0.641	0.65	0.659	0.676	0.682	0.687	0.692	0.702	0.713	0.715	0.722	0.728
	precision	1.0	0.895	0.942	0.948	0.953	0.955	0.96	0.959	0.954	0.958	0.953	0.949	0.938	0.929	0.93	0.933	0.929	0.925	0.918	0.918	0.921	0.913	0.904	0.897	0.893	0.89	0.886	0.878	0.875	0.868	0.866	0.865	0.866	0.865	0.864	0.865	0.86	0.855	0.856	0.853	0.85	0.843	0.836	0.831	0.829	0.821	0.816	0.809
	AGACU
	recall	0.0	0.208	0.267	0.306	0.34	0.365	0.384	0.404	0.421	0.435	0.451	0.463	0.476	0.487	0.498	0.508	0.517	0.527	0.534	0.542	0.55	0.559	0.567	0.576	0.584	0.591	0.599	0.604	0.611	0.617	0.624	0.631	0.638	0.643	0.649	0.655	0.663	0.669	0.674	0.68	0.685	0.691	0.696	0.702	0.708	0.713	0.72	0.726
	precision	1.0	0.991	0.99	0.988	0.986	0.984	0.984	0.983	0.982	0.982	0.981	0.98	0.979	0.978	0.977	0.976	0.976	0.974	0.973	0.971	0.97	0.97	0.969	0.968	0.967	0.966	0.966	0.965	0.964	0.962	0.962	0.96	0.959	0.958	0.957	0.955	0.955	0.954	0.952	0.951	0.95	0.949	0.947	0.945	0.944	0.943	0.943	0.942
	GGACC
	recall	0.0	0.134	0.223	0.291	0.344	0.385	0.423	0.455	0.484	0.509	0.532	0.552	0.571	0.586	0.603	0.617	0.631	0.645	0.66	0.673	0.683	0.695	0.705	0.713	0.72	0.731	0.738	0.744	0.752	0.76	0.766	0.773	0.778	0.785	0.791	0.798	0.804	0.811	0.816	0.821	0.825	0.83	0.835	0.84	0.843	0.848	0.853	0.858
	precision	1.0	0.987	0.985	0.984	0.984	0.979	0.978	0.976	0.975	0.973	0.972	0.971	0.97	0.969	0.968	0.968	0.967	0.965	0.964	0.963	0.962	0.961	0.96	0.958	0.958	0.957	0.956	0.956	0.955	0.953	0.953	0.95	0.949	0.947	0.944	0.943	0.942	0.941	0.94	0.938	0.937	0.936	0.934	0.932	0.932	0.931	0.929	0.928
	UGACU
	recall	0.0	0.128	0.22	0.289	0.333	0.365	0.382	0.408	0.433	0.458	0.48	0.503	0.521	0.534	0.544	0.559	0.571	0.583	0.593	0.605	0.617	0.626	0.637	0.647	0.654	0.665	0.675	0.682	0.689	0.7	0.715	0.721	0.728	0.731	0.739	0.745	0.751	0.758	0.764	0.772	0.774	0.78	0.788	0.795	0.798	0.803	0.807	0.813
	precision	1.0	1.0	0.983	0.984	0.978	0.975	0.972	0.969	0.967	0.965	0.966	0.966	0.966	0.962	0.961	0.962	0.961	0.96	0.959	0.957	0.955	0.956	0.954	0.955	0.953	0.952	0.952	0.947	0.945	0.946	0.945	0.942	0.941	0.94	0.938	0.935	0.932	0.933	0.929	0.926	0.926	0.925	0.924	0.92	0.918	0.916	0.916	0.914
[truncated: 53 more columns]

## Sheet: source_data_Figure_2b
Figure 2b
	TEST 1a
	P(m6A)	0.0	0.01	0.02	0.03	0.04	0.05	0.06	0.07	0.08	0.09	0.1	0.11	0.12	0.13	0.14	0.15	0.16	0.17	0.18	0.19	0.2	0.21	0.22	0.23	0.24	0.25	0.26	0.27	0.28	0.29	0.3	0.31	0.32	0.33	0.34	0.35000000000000003	0.36	0.37	0.38	0.39	0.4	0.41000000000000003	0.42	0.43	0.44	0.45	0.46	0.47000000000000003
	GGACC	6370	5319	3660	2744	2176	1809	1436	1226	1090	944	832	720	679	605	546	528	437	434	408	382	341	332	328	303	262	259	273	234	221	223	203	210	197	180	187	151	174	165	143	148	162	141	134	130	124	123	142	95
	UGACU	12	32	32	40	55	61	87	84	105	95	106	98	81	102	101	87	126	117	103	85	98	103	119	126	117	100	108	112	85	95	113	142	119	108	116	108	115	117	112	110	118	110	132	137	116	104	141	101
	TEST 1b
	P(m6A)	0.0	0.01	0.02	0.03	0.04	0.05	0.06	0.07	0.08	0.09	0.1	0.11	0.12	0.13	0.14	0.15	0.16	0.17	0.18	0.19	0.2	0.21	0.22	0.23	0.24	0.25	0.26	0.27	0.28	0.29	0.3	0.31	0.32	0.33	0.34	0.35000000000000003	0.36	0.37	0.38	0.39	0.4	0.41000000000000003	0.42	0.43	0.44	0.45	0.46	0.47000000000000003
	GGACC	37	48	37	30	23	25	21	17	24	24	21	13	16	26	17	13	27	14	23	16	38	20	26	12	21	18	24	19	14	27	18	19	15	20	22	22	29	26	24	34	33	26	35	20	31	20	33	24
	UGACU	1677	2439	1723	1242	958	823	637	591	464	430	332	306	269	263	232	190	176	165	155	140	150	107	123	108	99	76	88	75	81	77	61	73	72	55	68	50	70	40	47	52	52	38	56	34	39	34	37	27
[truncated: 52 more columns]

## Sheet: source_data_Figure_2c
Figure 2c
	mAFiA
	recall	0.0	0.158	0.26	0.329	0.382	0.421	0.453	0.48	0.504	0.524	0.543	0.56	0.575	0.59	0.604	0.616	0.628	0.64	0.651	0.661	0.671	0.68	0.689	0.697	0.704	0.711	0.719	0.726	0.732	0.739	0.746	0.752	0.758	0.764	0.768	0.774	0.779	0.784	0.789	0.794	0.799	0.804	0.809	0.813	0.818	0.822	0.826	0.831
	precision	1.0	0.977	0.974	0.97	0.967	0.963	0.96	0.957	0.955	0.951	0.949	0.947	0.944	0.941	0.939	0.937	0.934	0.932	0.93	0.928	0.926	0.923	0.922	0.919	0.917	0.915	0.912	0.91	0.908	0.907	0.905	0.903	0.901	0.899	0.897	0.894	0.892	0.89	0.888	0.886	0.884	0.881	0.879	0.877	0.874	0.872	0.869	0.866
	CHEUI
	recall	0.0	0.03	0.122	0.189	0.236	0.269	0.297	0.32	0.34	0.357	0.374	0.39	0.404	0.417	0.429	0.442	0.452	0.464	0.473	0.484	0.493	0.501	0.508	0.517	0.524	0.531	0.539	0.547	0.553	0.56	0.565	0.572	0.58	0.587	0.593	0.599	0.605	0.611	0.616	0.622	0.626	0.631	0.636	0.642	0.648	0.654	0.658	0.664
	precision	1.0	0.917	0.94	0.937	0.932	0.927	0.921	0.916	0.912	0.909	0.906	0.903	0.901	0.897	0.894	0.892	0.89	0.887	0.885	0.882	0.879	0.876	0.875	0.873	0.87	0.868	0.867	0.865	0.862	0.86	0.857	0.856	0.855	0.854	0.852	0.851	0.849	0.847	0.846	0.844	0.842	0.841	0.839	0.838	0.836	0.834	0.832	0.83
	m6Anet
	recall	0.0	0.0	0.0	0.0	0.001	0.001	0.002	0.004	0.006	0.007	0.01	0.011	0.015	0.019	0.022	0.025	0.029	0.034	0.039	0.044	0.051	0.058	0.066	0.075	0.084	0.092	0.103	0.112	0.121	0.13	0.141	0.154	0.163	0.174	0.185	0.198	0.212	0.228	0.242	0.255	0.27	0.286	0.302	0.319	0.336	0.36	0.382	0.402
	precision	1.0	1.0	1.0	1.0	1.0	1.0	1.0	1.0	1.0	1.0	1.0	1.0	0.988	0.991	0.992	0.993	0.981	0.973	0.972	0.968	0.969	0.967	0.968	0.971	0.972	0.973	0.972	0.97	0.965	0.963	0.96	0.963	0.96	0.956	0.951	0.946	0.946	0.944	0.943	0.938	0.936	0.937	0.934	0.935	0.935	0.93	0.929	0.924
[truncated: 53 more columns]

## Sheet: source_data_Figure_2d
Figure 2d
	Position	6	19	32	45	58	71	84	97	110	123	136	149	162	175	188	201	214	227	240	253
	Mod Ratio	41	47	44	51	47	50	47	47	48	47	49	48	50	49	50	46	51	47	53	45

## Sheet: source_data_Figure_2e
Figure 2e
	P(m6A)	0.0	0.01	0.02	0.03	0.04	0.05	0.06	0.07	0.08	0.09	0.1	0.11	0.12	0.13	0.14	0.15	0.16	0.17	0.18	0.19	0.2	0.21	0.22	0.23	0.24	0.25	0.26	0.27	0.28	0.29	0.3	0.31	0.32	0.33	0.34	0.35	0.36	0.37	0.38	0.39	0.4	0.41	0.42	0.43	0.44	0.45	0.46	0.47
	even	10	22	32	36	21	23	20	25	22	25	27	23	31	14	26	19	20	18	35	15	29	20	16	29	24	24	22	22	26	24	28	17	29	23	27	18	37	27	28	19	31	37	21	32	27	40	26	45
	odd	143	286	205	295	169	229	139	175	129	162	117	148	151	102	136	96	114	79	124	75	99	77	110	70	105	87	57	105	45	96	58	76	53	57	46	61	54	74	70	43	68	37	48	43	59	41	50	42
[truncated: 52 more columns]

## Sheet: source_data_Figure_2f
Figure 2f
	mAFiA
	recall	0.0	0.056	0.132	0.174	0.223	0.26	0.306	0.332	0.37	0.391	0.419	0.445	0.461	0.483	0.496	0.514	0.527	0.545	0.557	0.573	0.584	0.596	0.608	0.616	0.628	0.637	0.649	0.656	0.667	0.673	0.683	0.694	0.699	0.71	0.717	0.724	0.728	0.737	0.742	0.75	0.754	0.759	0.767	0.772	0.777	0.783	0.79	0.795
	precision	1.0	0.992	0.982	0.971	0.959	0.955	0.945	0.942	0.928	0.924	0.919	0.913	0.91	0.903	0.9	0.894	0.889	0.884	0.881	0.876	0.872	0.868	0.861	0.857	0.853	0.85	0.846	0.842	0.838	0.835	0.831	0.828	0.823	0.82	0.817	0.812	0.81	0.805	0.802	0.798	0.795	0.789	0.784	0.781	0.776	0.774	0.77	0.768
	CHEUI
	recall	0.0	0.033	0.085	0.115	0.133	0.15	0.163	0.174	0.184	0.193	0.199	0.207	0.213	0.219	0.225	0.232	0.238	0.243	0.249	0.255	0.26	0.266	0.27	0.275	0.28	0.283	0.286	0.289	0.294	0.298	0.301	0.305	0.311	0.314	0.318	0.321	0.325	0.329	0.333	0.337	0.34	0.343	0.347	0.351	0.353	0.358	0.361	0.366
	precision	1.0	0.875	0.762	0.716	0.698	0.685	0.681	0.674	0.672	0.668	0.662	0.659	0.655	0.654	0.652	0.651	0.649	0.648	0.648	0.647	0.646	0.647	0.644	0.642	0.639	0.638	0.635	0.633	0.633	0.633	0.63	0.629	0.628	0.624	0.623	0.623	0.621	0.62	0.62	0.619	0.619	0.617	0.615	0.613	0.612	0.61	0.609	0.609
	m6Anet
	recall	0.0	0.0	0.0	0.0	0.001	0.001	0.001	0.001	0.002	0.002	0.002	0.002	0.002	0.003	0.003	0.004	0.004	0.005	0.006	0.007	0.008	0.01	0.012	0.015	0.017	0.019	0.022	0.025	0.029	0.032	0.037	0.044	0.05	0.058	0.066	0.075	0.086	0.099	0.112	0.128	0.146	0.161	0.178	0.193	0.207	0.223	0.237	0.25
	precision	1.0	1.0	1.0	1.0	1.0	1.0	1.0	1.0	1.0	1.0	1.0	1.0	1.0	1.0	1.0	0.973	0.976	0.981	0.984	0.986	0.988	0.98	0.984	0.987	0.971	0.964	0.953	0.937	0.938	0.933	0.93	0.91	0.89	0.877	0.856	0.835	0.812	0.797	0.773	0.755	0.74	0.724	0.716	0.7	0.682	0.673	0.66	0.65
[truncated: 53 more columns]

## Sheet: source_data_Figure_3b
Figure 3b
	chr6: 31816312
	P(m6A)	0.0	0.01	0.02	0.03	0.04	0.05	0.06	0.07	0.08	0.09	0.1	0.11	0.12	0.13	0.14	0.15	0.16	0.17	0.18	0.19	0.2	0.21	0.22	0.23	0.24	0.25	0.26	0.27	0.28	0.29	0.3	0.31	0.32	0.33	0.34	0.35000000000000003	0.36	0.37	0.38	0.39	0.4	0.41000000000000003	0.42	0.43	0.44	0.45	0.46	0.47000000000000003
	counts	49	13	9	12	5	3	3	7	4	4	5	3	2	1	4	3	6	1	2	3	1	5	3	3	0	2	1	2	3	5	1	4	2	2	5	2	2	0	2	3	1	2	1	1	0	1	1	0
	chr6: 31816450
	P(m6A)	0.0	0.01	0.02	0.03	0.04	0.05	0.06	0.07	0.08	0.09	0.1	0.11	0.12	0.13	0.14	0.15	0.16	0.17	0.18	0.19	0.2	0.21	0.22	0.23	0.24	0.25	0.26	0.27	0.28	0.29	0.3	0.31	0.32	0.33	0.34	0.35000000000000003	0.36	0.37	0.38	0.39	0.4	0.41000000000000003	0.42	0.43	0.44	0.45	0.46	0.47000000000000003
	counts	1	3	0	0	3	2	0	0	2	4	1	2	1	2	4	1	0	2	3	1	0	2	0	1	0	1	0	0	1	1	2	1	0	0	2	0	0	2	2	3	1	2	0	4	2	4	1	1
	chr6: 31817452
	P(m6A)	0.0	0.01	0.02	0.03	0.04	0.05	0.06	0.07	0.08	0.09	0.1	0.11	0.12	0.13	0.14	0.15	0.16	0.17	0.18	0.19	0.2	0.21	0.22	0.23	0.24	0.25	0.26	0.27	0.28	0.29	0.3	0.31	0.32	0.33	0.34	0.35000000000000003	0.36	0.37	0.38	0.39	0.4	0.41000000000000003	0.42	0.43	0.44	0.45	0.46	0.47000000000000003
	counts	251	129	62	46	23	32	16	15	17	9	8	8	12	2	5	3	9	4	7	2	6	5	2	8	0	5	1	2	4	4	1	0	1	2	4	1	1	1	2	0	3	1	3	1	1	1	3	0
[truncated: 52 more columns]

## Sheet: source_data_Figure_3c
Figure 3c
	S_METTL3-KO \ S_WT	0	5	10	15	20	25	30	35	40	45	50	55	60	65	70	75	80	85	90	95
	0	1301	1005	263	99	50	41	26	6	9	7	3	2	0	0	0	0	0	0	0	0
	5	802	2059	927	370	183	113	89	62	56	21	29	21	9	9	3	4	2	1	0	0
	10	110	739	925	517	253	142	89	80	69	57	52	51	28	28	17	10	7	7	0	1
	15	9	114	413	445	261	146	89	49	54	58	52	42	38	38	26	18	14	10	3	1
	20	0	26	82	205	222	124	86	59	35	35	22	30	26	26	18	32	25	14	2	0
	25	0	7	24	55	89	110	66	36	33	19	15	23	25	19	29	25	18	18	10	1
	30	0	0	5	14	40	46	76	41	22	15	12	12	9	9	17	18	17	11	8	1
	35	0	0	1	1	5	25	33	23	24	14	7	8	9	11	16	11	12	5	3	4
	40	0	0	0	0	0	4	18	16	17	6	10	12	5	4	11	4	5	18	8	1
	45	0	0	0	0	1	1	6	11	11	9	5	7	9	4	7	8	8	9	11	0
	50	0	0	0	0	0	0	1	1	1	6	2	3	4	4	2	4	4	6	8	1
	55	0	0	0	0	0	0	0	0	1	2	2	3	5	2	3	4	6	9	1	1
	60	0	0	0	0	0	0	0	0	0	0	1	1	3	1	0	2	4	1	6	2
	65	0	0	0	0	0	0	1	0	0	0	1	0	2	1	1	2	2	3	2	3
	70	0	0	0	0	0	0	0	0	0	0	0	1	0	0	2	2	2	3	3	2
	75	0	0	0	0	0	0	0	0	0	0	0	0	0	1	1	2	1	3	1	5
	80	0	0	0	0	0	0	0	0	0	0	0	0	0	0	0	0	0	1	1	0
	85	0	0	0	0	0	0	0	0	0	0	0	0	0	0	0	0	0	1	0	1
	90	0	0	0	0	0	0	0	0	0	0	0	0	0	0	0	0	0	0	1	0
	95	0	0	0	0	0	0	0	0	0	0	0	0	0	0	0	0	0	0	0	1

## Sheet: source_data_Figure_3d
chrom	chromStart	chromEnd	name	score	strand	ref5mer	coverage	modRatio_mafia	modRatio_glori	Gene	Transcript	P_adjust
1	944574	944575	DRACH	.	-	GGACA	192	16	12	NOC2L	NM_015658.4	118.05
1	998994	998995	DRACH	.	-	AGACT	333	36	43	HES4	XM_005244771.4	0.0
1	999042	999043	DRACH	.	-	AGACT	338	43	53	HES4	XM_005244771.4	0.0
1	999271	999272	DRACH	.	-	GGACC	381	11	13	HES4	XM_005244771.4	0.0
1	1056017	1056018	DRACH	.	+	GGACC	66	17	10	AGRN	XR_946650.2	5.19869e+07
1	1217428	1217429	DRACH	.	-	GGACC	174	20	14	SDF4	NM_016547.2	2.64673e-99
1	1217453	1217454	DRACH	.	-	TGACT	168	23	18	SDF4	NM_016547.2	1.81684e-94
1	1217542	1217543	DRACH	.	-	GGACT	145	80	63	SDF4	NM_016547.2	0.0
1	1217677	1217678	DRACH	.	-	GGACC	137	26	13	SDF4	NM_016547.2	61.2076
1	1233653	1233654	DRACH	.	+	TGACT	56	25	52	B3GALT6	NM_080605.4	1.17461e-290
1	1234047	1234048	DRACH	.	+	GGACC	52	33	26	B3GALT6	NM_080605.4	2.04682e-19
1	1234163	1234164	DRACH	.	+	GGACA	52	17	41	B3GALT6	NM_080605.4	1.64598e-29
1	1254930	1254931	DRACH	.	-	GGACC	75	44	25	UBE2J2	NM_194457.2	5.57273e-38
1	1255028	1255029	DRACH	.	-	AGACT	64	44	30	UBE2J2	NM_194457.2	2.66328e-87
1	1255045	1255046	DRACH	.	-	TGACT	65	43	52	UBE2J2	NM_194457.2	4.45191e-139
1	1255132	1255133	DRACH	.	-	GGACA	65	57	69	UBE2J2	NM_194457.2	2.63821e-220
1	1255278	1255279	DRACH	.	-	GAACT	74	54	79	UBE2J2	NM_194457.2	0.0
1	1255301	1255302	DRACH	.	-	GGACT	74	82	85	UBE2J2	NM_194457.2	0.0
1	1255454	1255455	DRACH	.	-	GAACT	65	17	13	UBE2J2	NM_194457.2	663.389
1	1311385	1311386	DRACH	.	+	GGACA	56	18	14	PUSL1	XR_241027.4	4.04369e-48
1	1311562	1311563	DRACH	.	+	GGACA	61	36	34	PUSL1	XR_241027.4	1.65286e-161
1	1311636	1311637	DRACH	.	+	GGACC	64	33	22	PUSL1	XR_241027.4	3.62623e-99
1	1311787	1311788	DRACH	.	-	GGACT	93	55	17	INTS11	NM_001256460.1	2.89586e-64
1	1319341	1319342	DRACH	.	-	AGACT	53	68	65	INTS11	NM_001256460.1	0.0
1	1319407	1319408	DRACH	.	-	GGACT	57	42	26	INTS11	NM_001256460.1	3.65128e-124
1	1319447	1319448	DRACH	.	-	TGACT	57	12	19	INTS11	NM_001256460.1	2.87684e-122
1	1319509	1319510	DRACH	.	-	GGACC	53	21	12	INTS11	NM_001256460.1	3.28518e-44
1	1335541	1335542	DRACH	.	-	GGACC	72	39	18	DVL1	NM_004421.3	3.55409e-10
1	1335579	1335580	DRACH	.	-	GGACA	85	19	14	DVL1	NM_004421.3	2.47749e-08
1	1335715	1335716	DRACH	.	-	TGACT	75	23	17	DVL1	NM_004421.3	3.81913e-60
1	1335910	1335911	DRACH	.	-	GGACC	65	42	22	DVL1	NM_004421.3	6.00835e-260
1	1336019	1336020	DRACH	.	-	GGACC	60	33	10	DVL1	NM_004421.3	9.37089e-10
1	1336141	1336142	DRACH	.	-	TGACT	56	54	59	DVL1	NM_004421.3	0.0
1	1373739	1373740	DRACH	.	-	GGACT	117	73	54	AURKAIP1	XM_024447924.1	2.05644e-148
1	1374217	1374218	DRACH	.	-	GGACT	194	57	45	AURKAIP1	XM_024447924.1	0.0
1	1374239	1374240	DRACH	.	-	AGACT	230	22	16	AURKAIP1	XM_024447924.1	4.2992e-113
1	1402079	1402080	DRACH	.	-	GGACT	176	76	80	MRPL20	NM_017971.4	3.06166e-187
1	1402198	1402199	DRACH	.	-	AGACT	320	17	12	MRPL20	NM_017971.4	135854
1	1495671	1495672	DRACH	.	+	GGACC	53	19	21	ATAD3B	XR_001737468.1	3.3671e-90
1	1496044	1496045	DRACH	.	+	GGACT	60	50	26	ATAD3B	XR_001737468.1	1.75759e-10
1	1541740	1541741	DRACH	.	-	GGACT	177	78	73	SSU72	NM_014188.3	0.0
1	1564774	1564775	DRACH	.	-	GAACT	129	54	92	SSU72	NM_014188.3	4.93662e-111
1	1564878	1564879	DRACH	.	-	GGACT	128	24	11	SSU72	NM_014188.3	2.26069e-35
1	1786944	1786945	DRACH	.	-	GAACT	120	10	14	GNB1	NM_001282539.1	1.82856e-147
1	1786966	1786967	DRACH	.	-	GGACA	118	11	12	GNB1	NM_001282539.1	3.45801e-240
1	2403131	2403132	DRACH	.	+	GGACT	118	36	27	RER1	NM_007033.5	3.82219e-137
1	2403573	2403574	DRACH	.	+	GAACT	74	49	51	RER1	NM_007033.5	1.27641e-200
1	2403678	2403679	DRACH	.	+	TGACT	74	16	30	RER1	NM_007033.5	1.48697e-52
1	6221323	6221324	DRACH	.	-	GAACT	71	23	18	ICMT	NM_012405.4	0.0020306706491324
1	6221770	6221771	DRACH	.	-	GGACA	51	25	34	ICMT	NM_012405.4	6.94219e-20
1	6223667	6223668	DRACH	.	-	GGACT	106	50	35	ICMT	NM_012405.4	3.63271e-45
1	6223874	6223875	DRACH	.	-	GAACT	113	39	45	ICMT	NM_012405.4	0.0
1	6223885	6223886	DRACH	.	-	GGACT	78	86	86	ICMT	NM_012405.4	0.0
1	6224026	6224027	DRACH	.	-	TGACT	97	45	74	ICMT	NM_012405.4	4.07994e-23
1	6224134	6224135	DRACH	.	-	GAACT	83	29	25	ICMT	NM_012405.4	112226
1	6224722	6224723	DRACH	.	-	GGACT	50	94	96	ICMT	NM_012405.4	0.0
1	7781020	7781021	DRACH	.	+	AGACT	89	16	10	VAMP3	NM_004781.4	0.469815
1	7781235	7781236	DRACH	.	+	GGACA	94	18	19	VAMP3	NM_004781.4	7.41786e-118
1	7985049	7985050	DRACH	.	+	AGACT	576	26	23	PARK7	NM_001123377.1	0.0
1	7985062	7985063	DRACH	.	+	GAACT	615	25	12	PARK7	NM_001123377.1	2.37806e-119
1	9729146	9729147	DRACH	.	-	GGACA	94	20	16	CLSTN1	NM_001009566.3	7.85386e-67
1	9729217	9729218	DRACH	.	-	GGACA	77	44	28	CLSTN1	NM_001009566.3	2.89356e-227
1	9729233	9729234	DRACH	.	-	TGACT	93	20	10	CLSTN1	NM_001009566.3	1.30301e-09
1	9730021	9730022	DRACH	.	-	TGACT	60	8	20	CLSTN1	NM_001009566.3	0.0467244
1	10419664	10419665	DRACH	.	+	GAACT	121	26	16	PGD	NM_001304452.2	4.43292e-179
1	10419790	10419791	DRACH	.	+	GGACA	126	38	49	PGD	NM_001304452.2	0.0
1	10419869	10419870	DRACH	.	+	AGACT	120	42	31	PGD	NM_001304452.2	4.30833e-119
1	10419947	10419948	DRACH	.	+	GGACT	142	44	25	PGD	NM_001304452.2	0.0
1	10420139	10420140	DRACH	.	+	AGACT	105	23	14	PGD	NM_001304452.2	4.58462e-14
1	10630298	10630299	DRACH	.	+	GGACA	52	10	13	PEX14	XM_011541580.1	3.55523e-16
1	11022343	11022344	DRACH	.	+	GAACT	53	32	24	TARDBP	NM_007375.3	7.75047e-32
1	11022963	11022964	DRACH	.	+	GGACT	76	75	72	TARDBP	NM_007375.3	2.00113e-93
1	11023013	11023014	DRACH	.	+	GAACT	66	27	23	TARDBP	NM_007375.3	212.004
1	11023425	11023426	DRACH	.	+	GAACT	128	45	80	TARDBP	NM_007375.3	0.0
1	11023511	11023512	DRACH	.	+	AGACT	102	83	77	TARDBP	NM_007375.3	4.63822e-229
1	11023639	11023640	DRACH	.	+	GGACA	108	44	56	TARDBP	NM_007375.3	1.73409e-64
1	11023659	11023660	DRACH	.	+	AGACT	145	26	20	TARDBP	NM_007375.3	3.16207
1	11023841	11023842	DRACH	.	+	GGACT	145	58	58	TARDBP	NM_007375.3	2.17983e-55
1	11023870	11023871	DRACH	.	+	GGACT	148	41	54	TARDBP	NM_007375.3	0.0
1	11054705	11054706	DRACH	.	-	GGACT	398	41	35	SRM	NM_003132.3	0.0
1	11674735	11674736	DRACH	.	-	AGACT	192	72	71	MAD2L2	NM_001127325.1	0.0
1	11750280	11750281	DRACH	.	+	GGACC	63	86	74	AGTRAP	NM_001040197.1	0.0
1	11750377	11750378	DRACH	.	+	GAACT	98	20	18	AGTRAP	NM_001040197.1	5.88863e-93
1	11750522	11750523	DRACH	.	+	GGACT	73	74	79	AGTRAP	NM_001040197.1	0.0
1	11920109	11920110	DRACH	.	-	GGACC	67	45	26	KIAA2013	NM_138346.3	21334
1	11920309	11920310	DRACH	.	-	GAACT	72	57	22	KIAA2013	NM_138346.3	1.93379e-11
1	11922762	11922763	DRACH	.	-	GGACC	50	84	77	KIAA2013	NM_138346.3	0.0
1	11922825	11922826	DRACH	.	-	GGACC	56	84	70	KIAA2013	NM_138346.3	0.0
1	11974831	11974832	DRACH	.	+	GGACC	64	81	80	PLOD1	NM_001316320.2	0.0
1	11974874	11974875	DRACH	.	+	GGACC	92	37	26	PLOD1	NM_001316320.2	6.93148e-117
1	11974917	11974918	DRACH	.	+	TGACT	108	13	22	PLOD1	NM_001316320.2	1.12339e-77
1	11975022	11975023	DRACH	.	+	GGACC	108	61	37	PLOD1	NM_001316320.2	4.46994e-252
1	11975066	11975067	DRACH	.	+	TGACT	100	41	91	PLOD1	NM_001316320.2	0.0
1	11975135	11975136	DRACH	.	+	AGACT	99	88	84	PLOD1	NM_001316320.2	0.0
1	11975175	11975176	DRACH	.	+	AGACT	75	79	85	PLOD1	NM_001316320.2	0.0
1	11975234	11975235	DRACH	.	+	GGACT	107	83	71	PLOD1	NM_001316320.2	0.0
1	11975274	11975275	DRACH	.	+	AGACT	124	31	20	PLOD1	NM_001316320.2	1.02937e-68
1	11975300	11975301	DRACH	.	+	GGACT	103	83	94	PLOD1	NM_001316320.2	0.0
1	11975489	11975490	DRACH	.	+	GGACA	123	26	41	PLOD1	NM_001316320.2	8.7933e-29
1	12012644	12012645	DRACH	.	+	TGACT	51	33	28	MFN2	NM_001127660.1	1.13163e-128
1	12012662	12012663	DRACH	.	+	GGACA	50	18	26	MFN2	NM_001127660.1	1.65097e-111
1	12012805	12012806	DRACH	.	+	TGACT	57	12	18	MFN2	NM_001127660.1	1.3445e-25
1	12013063	12013064	DRACH	.	+	GGACT	51	73	60	MFN2	NM_001127660.1	0.0
1	12013122	12013123	DRACH	.	+	GGACA	74	16	26	MFN2	NM_001127660.1	1.12339e-77
1	15939585	15939586	DRACH	.	+	AGACT	51	18	14	SPEN	NM_015001.3	1.38363e-39
1	15939662	15939663	DRACH	.	+	GGACT	50	72	93	SPEN	NM_015001.3	0.0
1	15939771	15939772	DRACH	.	+	GAACT	56	75	71	SPEN	NM_015001.3	4.75881e-123
1	15939794	15939795	DRACH	.	+	TGACT	56	25	64	SPEN	NM_015001.3	0.0
1	15939800	15939801	DRACH	.	+	GGACT	50	92	88	SPEN	NM_015001.3	0.0
1	15939867	15939868	DRACH	.	+	AGACT	56	91	81	SPEN	NM_015001.3	0.0
1	15939885	15939886	DRACH	.	+	GGACT	60	58	80	SPEN	NM_015001.3	0.0
1	15940075	15940076	DRACH	.	+	GAACT	69	32	40	SPEN	NM_015001.3	7.55527e-58
1	15940217	15940218	DRACH	.	+	AGACT	79	19	23	SPEN	NM_015001.3	42.2297
1	15940314	15940315	DRACH	.	+	AGACT	73	58	59	SPEN	NM_015001.3	0.0
1	16395228	16395229	DRACH	.	+	GGACT	77	87	88	SZRD1	NR_073501.2	0.0
1	16395251	16395252	DRACH	.	+	TGACT	80	20	27	SZRD1	NR_073501.2	0.0
1	16395427	16395428	DRACH	.	+	GGACT	80	54	30	SZRD1	NR_073501.2	1.20011e-68
1	16397911	16397912	DRACH	.	+	AGACT	74	38	30	SZRD1	NR_073501.2	2.96742e-110
1	16459786	16459787	DRACH	.	+	AGACT	56	43	25	NECAP2	XR_002957108.1	1.30327e-42
1	16459854	16459855	DRACH	.	+	GAACT	55	84	72	NECAP2	XR_002957108.1	5.53159e-82
1	16460008	16460009	DRACH	.	+	GAACT	57	51	65	NECAP2	XR_002957108.1	2.45913e-58
1	16460037	16460038	DRACH	.	+	GGACC	57	21	15	NECAP2	XR_002957108.1	0.0001329236376365
1	17407106	17407107	DRACH	.	-	AGACT	135	18	17	RCC2	NM_018715.4	3.21447e-15
1	17407138	17407139	DRACH	.	-	GGACT	132	21	11	RCC2	NM_018715.4	0.0001756724597156
1	17407203	17407204	DRACH	.	-	GGACT	123	36	40	RCC2	NM_018715.4	2.51484e-295
1	17407517	17407518	DRACH	.	-	AGACT	97	15	13	RCC2	NM_018715.4	2.61457e-10
1	17407760	17407761	DRACH	.	-	AGACT	76	22	17	RCC2	NM_018715.4	2.79853e+09
1	17407773	17407774	DRACH	.	-	GAACT	73	26	14	RCC2	NM_018715.4	0.0001543378981397
1	17407779	17407780	DRACH	.	-	GGACT	76	39	18	RCC2	NM_018715.4	8.97546e+07
1	17407838	17407839	DRACH	.	-	GGACT	50	90	91	RCC2	NM_018715.4	2.96765e-55
1	17407891	17407892	DRACH	.	-	GGACC	71	24	18	RCC2	NM_018715.4	5.93807e-26
1	17407991	17407992	DRACH	.	-	TGACT	66	53	60	RCC2	NM_018715.4	0.0
1	17408250	17408251	DRACH	.	-	GGACC	53	79	58	RCC2	NM_018715.4	1.42234e-196
1	19219099	19219100	DRACH	.	-	GAACT	70	13	17	EMC1	NM_001271429.2	1.48694e-23
1	19219153	19219154	DRACH	.	-	GAACT	65	14	24	EMC1	NM_001271429.2	1.38068e-18
1	19219185	19219186	DRACH	.	-	GAACT	70	49	70	EMC1	NM_001271429.2	9.34681e-132
1	19219292	19219293	DRACH	.	-	AGACT	58	88	86	EMC1	NM_001271429.2	3.85932e-52
1	19219462	19219463	DRACH	.	-	GGACA	64	22	25	EMC1	NM_001271429.2	1.73037e-93
1	19258825	19258826	DRACH	.	+	TGACT	79	18	18	MRTO4	XM_006710675.4	4.02235e-10
1	19258835	19258836	DRACH	.	+	GGACT	78	78	64	MRTO4	XM_006710675.4	0.0
1	19258842	19258843	DRACH	.	+	GGACT	67	82	65	MRTO4	XM_006710675.4	0.0
1	19258878	19258879	DRACH	.	+	GGACC	74	18	15	MRTO4	XM_006710675.4	1.57249e-80
1	19258887	19258888	DRACH	.	+	GGACT	74	85	84	MRTO4	XM_006710675.4	0.0
1	22092276	22092277	DRACH	.	+	GGACA	78	12	16	CDC42	NM_001039802.2	1.26693e-23
1	23083548	23083549	DRACH	.	+	GAACT	155	71	47	KDM1A	XM_006710474.3	1.645e-321
1	23083585	23083586	DRACH	.	+	AGACT	132	85	82	KDM1A	XM_006710474.3	0.0
1	23310130	23310131	DRACH	.	-	GGACA	241	36	30	HNRNPR	NM_001297622.2	2.15099e-24
1	23310260	23310261	DRACH	.	-	GGACA	119	59	71	HNRNPR	NM_001297622.2	0.0
1	23310529	23310530	DRACH	.	-	TGACT	164	24	42	HNRNPR	NM_001297622.2	5.9204e-320
1	23310577	23310578	DRACH	.	-	GAACT	152	68	62	HNRNPR	NM_001297622.2	0.0
1	23310744	23310745	DRACH	.	-	GGACC	111	43	37	HNRNPR	NM_001297622.2	2.72216e-99
1	23558056	23558057	DRACH	.	-	GAACT	127	73	73	ID3	NM_002167.5	0.0
1	23558257	23558258	DRACH	.	-	GAACT	124	32	34	ID3	NM_002167.5	2.77375e-275
1	23558264	23558265	DRACH	.	-	GGACT	100	80	80	ID3	NM_002167.5	0.0
1	23559439	23559440	DRACH	.	-	GGACT	86	35	35	ID3	NM_002167.5	0.0
1	23759656	23759657	DRACH	.	+	AGACT	52	33	31	ELOA	NM_003198.2	5.55674e-70
1	23795046	23795047	DRACH	.	+	GGACC	56	39	26	LYPLA2	XM_024452796.1	2.33383e-127
1	23795369	23795370	DRACH	.	+	GGACT	50	52	22	LYPLA2	XM_024452796.1	1.4418e-139
1	25361462	25361463	DRACH	.	+	GGACA	51	27	30	TMEM50A	NM_014313.4	7.04087e-27
1	25361585	25361586	DRACH	.	+	GAACT	54	44	41	TMEM50A	NM_014313.4	1.10425e-171
1	25361611	25361612	DRACH	.	+	GAACT	57	32	33	TMEM50A	NM_014313.4	3.60763e-219
1	25361810	25361811	DRACH	.	+	AGACT	66	26	21	TMEM50A	NM_014313.4	3.36968e-45
1	25361828	25361829	DRACH	.	+	TGACT	65	12	24	TMEM50A	NM_014313.4	2.67434e-45
1	25361849	25361850	DRACH	.	+	GAACT	64	47	75	TMEM50A	NM_014313.4	1.05251e-197
1	25361985	25361986	DRACH	.	+	GAACT	72	46	46	TMEM50A	NM_014313.4	6.07934e-95
1	25362129	25362130	DRACH	.	+	GGACT	69	70	71	TMEM50A	NM_014313.4	4.43412e-52
1	25900964	25900965	DRACH	.	-	AGACT	378	43	32	STMN1	NM_203399.1	0.0
1	25901002	25901003	DRACH	.	-	GAACT	363	17	12	STMN1	NM_203399.1	1.05877e-289
1	26170754	26170755	DRACH	.	+	GGACA	137	51	72	ZNF593	NM_015871.5	0.0
1	26170768	26170769	DRACH	.	+	GGACT	117	79	66	ZNF593	NM_015871.5	0.0
1	26170858	26170859	DRACH	.	+	GAACT	133	50	55	ZNF593	NM_015871.5	5.71919e-94
1	26170863	26170864	DRACH	.	+	GGACA	97	31	16	ZNF593	NM_015871.5	44645.3
1	26475600	26475601	DRACH	.	+	GGACT	794	35	32	HMGN2	NM_005517.4	0.0
1	26946202	26946203	DRACH	.	+	GAACT	241	41	15	NUDC	XM_024452486.1	2.14284e-172
1	26946255	26946256	DRACH	.	+	GGACT	220	27	27	NUDC	XM_024452486.1	0.0
1	26946289	26946290	DRACH	.	+	GGACT	217	46	15	NUDC	XM_024452486.1	6.18563e-52
1	27335919	27335920	DRACH	.	+	GGACC	53	34	12	TMEM222	NR_037580.2	8.7933e-29
1	27336198	27336199	DRACH	.	+	GGACC	62	32	14	TMEM222	NR_037580.2	2.08424e-33
1	27850514	27850515	DRACH	.	+	GAACT	54	24	15	PPP1R8	NM_002713.4	882.268
1	28201187	28201188	DRACH	.	-	GGACT	216	48	51	DNAJC8	NR_159454.1	1.91755e-199
1	28537990	28537991	DRACH	.	+	GGACA	106	73	65	RCC1	NR_030725.2	0.0
1	28538193	28538194	DRACH	.	+	GGACC	114	34	17	RCC1	NR_030725.2	2.72063e-47
1	28538218	28538219	DRACH	.	+	GGACA	121	45	33	RCC1	NR_030725.2	7.98198e-35
1	28538475	28538476	DRACH	.	+	GGACC	156	33	17	RCC1	NR_030725.2	1.13074e-107
1	28538569	28538570	DRACH	.	+	GGACA	132	23	33	RCC1	NR_030725.2	4.18387e-157
1	28577580	28577581	DRACH	.	+	GGACT	77	30	43	TRNAU1AP	NR_003109.1	0.0
1	28577648	28577649	DRACH	.	+	GGACA	83	17	11	TRNAU1AP	NR_003109.1	3.85443
1	28577683	28577684	DRACH	.	+	AGACT	84	55	59	TRNAU1AP	NR_003109.1	5.01261e-23
1	28769031	28769032	DRACH	.	+	GGACT	64	73	83	YTHDF2	NM_001173128.1	7.00909e-79
1	28769052	28769053	DRACH	.	+	TGACT	65	14	11	YTHDF2	NM_001173128.1	1.8625e+07
1	28769111	28769112	DRACH	.	+	GGACT	69	62	72	YTHDF2	NM_001173128.1	9.41767e-05
1	29147964	29147965	DRACH	.	-	GGACT	94	74	75	SRSF4	NM_005626.5	5.42878e-89
1	29148387	29148388	DRACH	.	-	GAACT	68	88	78	SRSF4	NM_005626.5	0.0
1	29193929	29193930	DRACH	.	-	AGACT	50	18	16	MECR	NR_146213.2	3.10444e-141
1	30931656	30931657	DRACH	.	-	GAACT	99	28	15	PUM1	NM_014676.3	5.14844e+08
1	30931780	30931781	DRACH	.	-	GAACT	93	40	18	PUM1	NM_014676.3	0.000422977
1	31259844	31259845	DRACH	.	-	GGACT	74	55	47	SNRNP40	NM_004814.3	5.60269e-161
1	31260023	31260024	DRACH	.	-	AGACT	101	27	24	SNRNP40	NM_004814.3	1.63815e-201
1	31260062	31260063	DRACH	.	-	GGACT	100	35	12	SNRNP40	NM_004814.3	7.06307e-15
1	31260095	31260096	DRACH	.	-	AGACT	89	15	14	SNRNP40	NM_004814.3	6.13459e-05
1	31364252	31364253	DRACH	.	+	AGACT	69	26	11	ZCCHC17	NM_001282568.1	0.362779
1	31364264	31364265	DRACH	.	+	AGACT	55	84	83	ZCCHC17	NM_001282568.1	0.0
1	31364654	31364655	DRACH	.	+	AGACT	63	21	17	ZCCHC17	NM_001282568.1	1.78245e-12
1	31630020	31630021	DRACH	.	-	GGACC	124	27	20	PEF1	NR_033686.2	0.0
1	31630150	31630151	DRACH	.	-	GGACC	125	22	14	PEF1	NR_033686.2	4.17041e-91
1	31630432	31630433	DRACH	.	-	GGACC	103	56	37	PEF1	NR_033686.2	1.20751e-127
1	31630540	31630541	DRACH	.	-	GGACA	86	59	76	PEF1	NR_033686.2	0.0
1	31630577	31630578	DRACH	.	-	GGACC	97	29	42	PEF1	NR_033686.2	0.0
1	31630646	31630647	DRACH	.	-	GGACT	98	15	16	PEF1	NR_033686.2	1.11269e-213
1	31908804	31908805	DRACH	.	-	GAACT	140	55	70	PTP4A2	XR_002957649.1	0.0
1	31908828	31908829	DRACH	.	-	TGACT	142	10	15	PTP4A2	XR_002957649.1	2.86003e-29
1	31919504	31919505	DRACH	.	-	AGACT	73	27	22	PTP4A2	NM_001195101.2	3.68315e-49
1	31919512	31919513	DRACH	.	-	GGACA	73	4	13	PTP4A2	NM_001195101.2	1.08615e-13
1	31919602	31919603	DRACH	.	-	AGACT	74	30	16	PTP4A2	NM_001195101.2	1.01732e-57
1	31938176	31938177	DRACH	.	-	GGACT	58	17	22	PTP4A2	NM_001195101.2	1.89245e-29
1	32014059	32014060	DRACH	.	+	GGACC	82	11	28	KHDRBS1	NR_073499.2	0.0
1	32205296	32205297	DRACH	.	+	TGACT	54	7	15	CCDC28B	NM_024296.4	3.23917e-34
1	32205307	32205308	DRACH	.	+	AGACT	58	38	17	CCDC28B	NM_024296.4	1.24426e-43
1	32231556	32231557	DRACH	.	+	GAACT	481	33	27	EIF3I	NM_003757.3	1.38382e-69
1	32327068	32327069	DRACH	.	+	GAACT	79	27	25	HDAC1	NM_004964.3	0.0
1	32335068	32335069	DRACH	.	-	AGACT	185	20	14	MARCKSL1	NR_052852.2	0.00207152
1	32679787	32679788	DRACH	.	+	AGACT	107	16	15	RBBP4	NM_005610.3	1.2233e-98
1	32775585	32775586	DRACH	.	-	GGACT	160	57	29	YARS1	XM_011542347.2	0.0
1	32775846	32775847	DRACH	.	-	GAACT	156	62	28	YARS1	XM_011542347.2	0.0
1	32775865	32775866	DRACH	.	-	GGACT	140	93	93	YARS1	XM_011542347.2	0.0
1	32775886	32775887	DRACH	.	-	GGACA	159	20	14	YARS1	XM_011542347.2	0.0
1	33008887	33008888	DRACH	.	-	AGACT	76	8	45	AK2	NR_134976.2	16.4634
1	33009224	33009225	DRACH	.	-	TGACT	73	3	14	AK2	NR_134976.2	0.00172281
1	33010107	33010108	DRACH	.	-	GGACT	199	21	14	AK2	NR_134976.2	2.15826e-33
1	33010521	33010522	DRACH	.	-	GGACT	169	33	16	AK2	NR_134976.2	4.8681e-47
1	33013199	33013200	DRACH	.	-	AGACT	196	62	45	AK2	XR_001737036.1	1.50396e-214
1	33323673	33323674	DRACH	.	-	GGACT	58	16	25	PHC2	NM_001330488.1	3.05975e-07
1	33323921	33323922	DRACH	.	-	GAACT	54	31	11	PHC2	NM_001330488.1	8.70284e+08
1	33324255	33324256	DRACH	.	-	GGACT	50	38	15	PHC2	NM_001330488.1	3.01763e-44
1	33324272	33324273	DRACH	.	-	TGACT	51	18	11	PHC2	NM_001330488.1	5.59283e-13
1	34855165	34855166	DRACH	.	-	AGACT	107	29	20	SMIM12	NM_138428.6	0.0151916
1	34855658	34855659	DRACH	.	-	TGACT	81	31	82	SMIM12	NM_138428.6	0.0
1	34855691	34855692	DRACH	.	-	GGACA	60	92	92	SMIM12	NM_138428.6	1.94889e-148
1	34855756	34855757	DRACH	.	-	GGACA	79	87	89	SMIM12	NM_138428.6	5.0412e-157
1	34855783	34855784	DRACH	.	-	GGACC	69	26	32	SMIM12	NM_138428.6	8.29756e-14
1	34855958	34855959	DRACH	.	-	GGACC	70	20	26	SMIM12	NM_138428.6	1.82491e-33
1	35190857	35190858	DRACH	.	-	GAACT	61	64	78	SFPQ	NR_136702.1	0.0
1	35191412	35191413	DRACH	.	-	AGACT	56	23	25	SFPQ	NR_136702.1	2.84374e-05
1	36093823	36093824	DRACH	.	+	GGACA	50	20	22	ADPRHL2	XM_011541636.2	1.16168e-24
1	36136699	36136700	DRACH	.	-	TGACT	115	11	11	TRAPPC3	NR_073098.2	1.70811e-12
1	36136949	36136950	DRACH	.	-	GGACT	95	88	83	TRAPPC3	NR_073098.2	2.584e-321
1	36137049	36137050	DRACH	.	-	AGACT	138	55	62	TRAPPC3	NR_073098.2	1.99888e-222
1	36137115	36137116	DRACH	.	-	TGACT	143	49	88	TRAPPC3	NR_073098.2	0.0
1	36137123	36137124	DRACH	.	-	GAACT	147	20	25	TRAPPC3	NR_073098.2	5.46213e-129
1	36137227	36137228	DRACH	.	-	GGACA	144	19	14	TRAPPC3	NR_073098.2	52.2054
1	36137877	36137878	DRACH	.	-	GGACT	116	26	32	TRAPPC3	NR_073097.2	4.22504e-170
1	36305167	36305168	DRACH	.	+	GGACT	53	58	49	THRAP3	XR_002958230.1	0.0
1	36393507	36393508	DRACH	.	-	TGACT	109	16	18	LSM10	NM_032881.3	2.98899
1	36393947	36393948	DRACH	.	-	GGACC	78	79	86	LSM10	NM_032881.3	0.0
1	36394034	36394035	DRACH	.	-	GGACC	101	38	28	LSM10	NM_032881.3	1.07749e-50
1	37569123	37569124	DRACH	.	-	GAACT	69	43	64	GNL2	NM_001323624.1	3.25289e-303
1	37708734	37708735	DRACH	.	+	AGACT	52	29	16	CDCA8	NM_001256875.2	2.9306e-67
1	37708889	37708890	DRACH	.	+	GGACA	57	19	19	CDCA8	NM_001256875.2	4.86398e-29
1	37709011	37709012	DRACH	.	+	GGACT	53	32	23	CDCA8	NM_001256875.2	2.30724e-129
1	37709369	37709370	DRACH	.	+	GGACT	72	33	18	CDCA8	NM_001256875.2	1.43826e-58
1	37803811	37803812	DRACH	.	-	TGACT	80	36	31	YRDC	NM_024640.4	5.84389e-74
1	37803954	37803955	DRACH	.	-	GGACT	78	18	10	YRDC	NM_024640.4	0.00451625
1	37809127	37809128	DRACH	.	+	GGACT	94	74	59	C1orf122	NM_198446.3	0.0
1	37958194	37958195	DRACH	.	-	GGACT	170	47	34	SF3A3	NM_001320830.2	2.5898e-154
1	39572561	39572562	DRACH	.	-	GAACT	58	3	16	PABPC4	NM_003819.4	9.91723e-40
1	39753410	39753411	DRACH	.	+	GAACT	148	59	45	PPIE	NR_036543.1	0.0
1	39753526	39753527	DRACH	.	+	GGACT	123	56	62	PPIE	NR_036543.1	0.0
1	39753645	39753646	DRACH	.	+	GGACT	140	52	30	PPIE	NR_036543.1	8.63931e-260
1	40071788	40071789	DRACH	.	+	GAACT	160	51	15	CAP1	NM_001350479.1	7.08795e-105
1	40071801	40071802	DRACH	.	+	GGACT	147	39	24	CAP1	NM_001350479.1	8.85628e-193
1	40072405	40072406	DRACH	.	+	GGACT	238	41	26	CAP1	NM_001350479.1	1.36038e-242
1	40073035	40073036	DRACH	.	-	GGACT	355	42	28	PPT1	NM_001142604.2	2.40143e-143
1	40074157	40074158	DRACH	.	-	GGACA	190	13	23	PPT1	NM_001142604.2	2.39942e-21
1	40770852	40770853	DRACH	.	+	GGACA	64	22	36	NFYC	XM_017001365.2	2.61258e-50
1	40770948	40770949	DRACH	.	+	GGACA	61	51	56	NFYC	XM_017001365.2	0.0
1	41011728	41011729	DRACH	.	+	AGACT	136	30	18	CTPS1	XR_001737004.1	2.30291e-34
1	41012032	41012033	DRACH	.	+	GGACT	125	54	51	CTPS1	XR_001737004.1	0.0
1	42702091	42702092	DRACH	.	+	GAACT	2274	30	17	YBX1	NR_132737.2	1.2504e-240
1	42746483	42746484	DRACH	.	-	GGACA	85	29	29	P3H1	NM_001146289.1	1.04729e-82
1	42746528	42746529	DRACH	.	-	GGACA	82	60	68	P3H1	NM_001146289.1	0.0
1	42746573	42746574	DRACH	.	-	GGACC	83	25	19	P3H1	NM_001146289.1	7.11453e-92
1	42746650	42746651	DRACH	.	-	GAACT	78	65	70	P3H1	NM_001146289.1	0.0
1	42746796	42746797	DRACH	.	-	GGACC	81	30	10	P3H1	NM_001146289.1	12.71
1	42807322	42807323	DRACH	.	-	GAACT	51	33	46	SVBP	NM_199342.4	7.66202e-72
1	42926618	42926619	DRACH	.	-	GAACT	61	80	67	SLC2A1	NM_006516.3	6.15711e-160
1	42926625	42926626	DRACH	.	-	GAACT	55	62	77	SLC2A1	NM_006516.3	7.89768e-219
1	42926638	42926639	DRACH	.	-	GGACA	54	59	58	SLC2A1	NM_006516.3	2.16857e-156
1	42926653	42926654	DRACH	.	-	GGACC	60	53	29	SLC2A1	NM_006516.3	1.38068e-61
1	43359981	43359982	DRACH	.	+	AGACT	181	14	10	CDC20	NM_001255.3	0.00071336
1	43363539	43363540	DRACH	.	-	GGACC	152	47	25	ELOVL1	NR_046117.2	2.71183e-116
1	43363756	43363757	DRACH	.	-	GGACC	133	29	17	ELOVL1	NR_046117.2	2.28092e-59
1	43363791	43363792	DRACH	.	-	GGACT	137	39	13	ELOVL1	NR_046117.2	8.88069e-26
1	43363803	43363804	DRACH	.	-	GGACT	100	77	88	ELOVL1	NR_046117.2	0.0
1	43363874	43363875	DRACH	.	-	GGACT	97	87	87	ELOVL1	NR_046117.2	0.0
1	43622350	43622351	DRACH	.	+	AGACT	82	50	11	PTPRF	XM_011541873.2	5.32438e-20
1	43622503	43622504	DRACH	.	+	GGACA	88	39	22	PTPRF	XM_011541873.2	3.79487e-134
1	43623308	43623309	DRACH	.	+	GGACT	125	76	53	PTPRF	NM_001329138.1	0.0
1	43972641	43972642	DRACH	.	+	GGACC	52	35	28	DPH2	XM_017000502.2	4.83223e-20
1	43972792	43972793	DRACH	.	+	GGACC	51	24	16	DPH2	XM_017000502.2	1.68993e-32
1	43972822	43972823	DRACH	.	+	GGACC	50	26	10	DPH2	XM_017000502.2	0.000123639
1	43973297	43973298	DRACH	.	+	GGACA	62	23	14	DPH2	XM_017000502.2	2.8159
1	43981168	43981169	DRACH	.	+	AGACT	58	21	19	B4GALT2	NM_003780.4	4.05758e-40
1	43985039	43985040	DRACH	.	+	GGACA	71	18	11	B4GALT2	NM_003780.4	5.28217e-26
1	43990410	43990411	DRACH	.	+	GGACA	54	70	75	B4GALT2	NM_003780.4	0.0
1	43990457	43990458	DRACH	.	+	GGACA	93	78	89	B4GALT2	NM_003780.4	0.0
1	43990494	43990495	DRACH	.	+	GGACT	69	72	66	B4GALT2	NM_003780.4	0.0
1	43990531	43990532	DRACH	.	+	GGACC	88	11	16	B4GALT2	NM_003780.4	7.14924e-82
1	43990540	43990541	DRACH	.	+	GGACT	81	88	76	B4GALT2	NM_003780.4	0.0
1	43990546	43990547	DRACH	.	+	AGACT	77	62	47	B4GALT2	NM_003780.4	0.0
1	44221167	44221168	DRACH	.	-	GGACA	253	25	11	ERI3	NM_001301699.1	6.54199e-45
1	44221531	44221532	DRACH	.	-	GGACA	224	17	15	ERI3	NM_001301699.1	3.21447e-15
1	44650936	44650937	DRACH	.	+	GGACT	95	13	12	RNF220	XR_001737278.2	2.38592e-13
1	44651106	44651107	DRACH	.	+	GGACA	104	20	11	RNF220	XR_001737278.2	1.21632e-05
1	44767241	44767242	DRACH	.	+	GAACT	72	51	63	KIF2C	XM_011540540.2	0.0
1	44767493	44767494	DRACH	.	+	GGACT	76	24	15	KIF2C	XM_011540540.2	1.09208e-80
1	45015430	45015431	DRACH	.	+	GGACC	256	20	13	UROD	NR_158184.1	2.45433e-74
1	45568018	45568019	DRACH	.	+	GGACT	170	20	14	AKR1A1	XR_001736909.1	4.55031e-79
1	45693472	45693473	DRACH	.	+	GGACT	57	65	52	TMEM69	NM_016486.4	0.0
1	45693760	45693761	DRACH	.	+	GAACT	65	8	26	TMEM69	NM_016486.4	8.38165e-46
1	45693880	45693881	DRACH	.	+	GGACA	63	33	47	TMEM69	NM_016486.4	150.715
1	46188795	46188796	DRACH	.	-	AGACT	70	43	32	POMGNT1	NM_001243766.1	1.19918e-125
1	46188828	46188829	DRACH	.	-	GGACA	68	32	24	POMGNT1	NM_001243766.1	2.48776e-77
1	46278904	46278905	DRACH	.	-	GGACT	53	53	48	LRRC41	XR_002957992.1	0.0
1	46316592	46316593	DRACH	.	+	GGACT	1015	24	15	UQCRH	NM_001297565.2	0.0
1	46635406	46635407	DRACH	.	-	GAACT	88	30	16	ATPAF1	NM_001042546.2	3.27557e-07
1	46635773	46635774	DRACH	.	-	GAACT	75	44	40	ATPAF1	NM_001042546.2	8.75211e-205
1	46635780	46635781	DRACH	.	-	AGACT	79	30	20	ATPAF1	NM_001042546.2	2.81816e-32
1	46635808	46635809	DRACH	.	-	GAACT	78	23	29	ATPAF1	NM_001042546.2	1.50793e-10
1	46635820	46635821	DRACH	.	-	GGACT	71	35	48	ATPAF1	NM_001042546.2	8.93879e-47
1	50970417	50970418	DRACH	.	+	GGACC	75	12	12	CDKN2C	NM_001262.2	6.21989e+08
1	50970485	50970486	DRACH	.	+	GGACT	83	22	13	CDKN2C	NM_001262.2	0.0001113405635872
1	50973967	50973968	DRACH	.	+	GAACT	83	60	47	CDKN2C	NM_001262.2	1.24406e-280
1	50974013	50974014	DRACH	.	+	GGACA	78	51	83	CDKN2C	NM_001262.2	0.0
1	50974024	50974025	DRACH	.	+	AGACT	88	89	87	CDKN2C	NM_001262.2	0.0
1	50974175	50974176	DRACH	.	+	GGACA	89	10	28	CDKN2C	NM_001262.2	1.0166e-36
1	52020302	52020303	DRACH	.	-	GGACT	190	48	30	TXNDC12	NM_015913.4	3.03715e-65
1	52020319	52020320	DRACH	.	-	GGACT	180	48	47	TXNDC12	NM_015913.4	5.98884e-115
1	52020729	52020730	DRACH	.	-	AGACT	177	50	34	TXNDC12	NM_015913.4	5.04986e-125
1	52055018	52055019	DRACH	.	-	GGACA	128	5	17	TXNDC12	NR_046406.1	6.23847e-18
1	52055144	52055145	DRACH	.	-	GGACT	128	10	13	TXNDC12	NR_046406.1	4.94478e-30
1	52055157	52055158	DRACH	.	-	GGACC	120	13	13	TXNDC12	NR_046406.1	4.07994e-23
1	52055166	52055167	DRACH	.	-	GAACT	108	12	15	TXNDC12	NR_046406.1	8.11537e-23
1	52416693	52416694	DRACH	.	+	GGACT	62	79	79	PRPF38A	XM_011542315.3	6.47155e-236
1	52416899	52416900	DRACH	.	+	TGACT	72	25	23	PRPF38A	XM_011542315.3	1.31271e+09
1	52416949	52416950	DRACH	.	+	TGACT	72	17	11	PRPF38A	XM_011542315.3	28.8886
1	53050783	53050784	DRACH	.	+	AGACT	60	23	34	SCP2	NM_002979.5	7.04087e-27
1	53214259	53214260	DRACH	.	-	GAACT	59	39	50	CZIB	NM_001304760.1	8.96175e-97
1	53214268	53214269	DRACH	.	-	GAACT	60	43	36	CZIB	NM_001304760.1	6.6667e-66
1	53214523	53214524	DRACH	.	-	GGACT	60	73	72	CZIB	NM_001304760.1	0.0
1	53214617	53214618	DRACH	.	-	GGACA	64	45	45	CZIB	NM_001304760.1	3.40743e-108
1	53214628	53214629	DRACH	.	-	GAACT	67	67	60	CZIB	NM_001304760.1	1.46771e-272
1	53227026	53227027	DRACH	.	-	GGACA	178	19	11	MAGOH	NM_002370.4	4.69044e+07
1	53766212	53766213	DRACH	.	-	GAACT	115	22	30	NDC1	NR_033142.2	0.0398433
1	53766266	53766267	DRACH	.	-	GAACT	111	21	21	NDC1	NR_033142.2	16827.5
1	53766297	53766298	DRACH	.	-	GGACT	103	56	48	NDC1	NR_033142.2	8.21476e-163
1	53766385	53766386	DRACH	.	-	GAACT	98	32	37	NDC1	NR_033142.2	1.87618e-81
1	53766818	53766819	DRACH	.	-	GGACT	73	44	17	NDC1	NR_033142.2	3.59621e-31
1	53766829	53766830	DRACH	.	-	GGACT	71	31	11	NDC1	NR_033142.2	7.28385e-10
1	53767878	53767879	DRACH	.	-	GGACT	64	94	85	NDC1	NR_033142.2	1.76462e-269
1	53767917	53767918	DRACH	.	-	GGACA	68	56	70	NDC1	NR_033142.2	2.57482e-130
1	53772418	53772419	DRACH	.	-	GGACA	56	7	12	NDC1	NR_033142.2	0.00135443
1	53967724	53967725	DRACH	.	+	GAACT	58	29	30	LRRC42	NM_001256409.2	9.19097e-76
1	53967919	53967920	DRACH	.	+	GGACT	68	81	79	LRRC42	NM_001256409.2	1.12529e-198
1	53967997	53967998	DRACH	.	+	AGACT	68	21	10	LRRC42	NM_001256409.2	3.25019e+09
1	54200404	54200405	DRACH	.	+	GGACT	193	37	35	MRPL37	NM_001330602.1	0.0
1	54200493	54200494	DRACH	.	+	GGACC	226	21	15	MRPL37	NM_001330602.1	0.0
1	54216243	54216244	DRACH	.	+	GGACT	325	37	26	MRPL37	NM_001330602.1	0.0
1	54741768	54741769	DRACH	.	+	GGACC	50	40	31	MROH7-TTC4	NR_037639.2	4.72171e-179
1	54741855	54741856	DRACH	.	+	GAACT	54	61	90	MROH7-TTC4	NR_037639.2	0.0
1	54742138	54742139	DRACH	.	+	GGACT	52	81	91	MROH7-TTC4	NR_037639.2	0.0
1	54742148	54742149	DRACH	.	+	AGACT	61	95	85	MROH7-TTC4	NR_037639.2	0.0
1	54742155	54742156	DRACH	.	+	GGACA	54	93	85	MROH7-TTC4	NR_037639.2	0.0
1	54850696	54850697	DRACH	.	-	GGACA	79	59	95	DHCR24	NM_014762.4	0.0
1	54851009	54851010	DRACH	.	-	GAACT	97	68	93	DHCR24	NM_014762.4	0.0
1	54851289	54851290	DRACH	.	-	GGACA	79	76	83	DHCR24	NM_014762.4	1.13986e-118
1	54851403	54851404	DRACH	.	-	GGACC	80	41	49	DHCR24	NM_014762.4	0.0
1	54851450	54851451	DRACH	.	-	GGACA	73	32	36	DHCR24	NM_014762.4	7.6407e-227
1	54851694	54851695	DRACH	.	-	GGACA	77	66	83	DHCR24	NM_014762.4	0.0
1	54851987	54851988	DRACH	.	-	TGACT	60	68	87	DHCR24	NM_014762.4	0.0
1	54852003	54852004	DRACH	.	-	GAACT	67	48	93	DHCR24	NM_014762.4	0.0
1	54852121	54852122	DRACH	.	-	GAACT	74	43	65	DHCR24	NM_014762.4	0.0
1	58781590	58781591	DRACH	.	-	GAACT	182	75	72	JUN	NM_002228.4	0.0
1	58781697	58781698	DRACH	.	-	AGACT	121	78	70	JUN	NM_002228.4	0.0
1	58781893	58781894	DRACH	.	-	GGACT	130	83	93	JUN	NM_002228.4	0.0
1	58781940	58781941	DRACH	.	-	GGACT	119	69	56	JUN	NM_002228.4	0.0
1	58781966	58781967	DRACH	.	-	GAACT	133	39	32	JUN	NM_002228.4	1.59879e-235
1	58782008	58782009	DRACH	.	-	GAACT	154	38	43	JUN	NM_002228.4	4.93166e-112
1	58782016	58782017	DRACH	.	-	AGACT	156	61	44	JUN	NM_002228.4	2.61228e-94
1	58782198	58782199	DRACH	.	-	GAACT	139	49	54	JUN	NM_002228.4	0.0
1	58782710	58782711	DRACH	.	-	GAACT	108	41	71	JUN	NM_002228.4	0.0
1	58782894	58782895	DRACH	.	-	GGACC	101	13	13	JUN	NM_002228.4	3.711e-113
1	58782900	58782901	DRACH	.	-	GAACT	102	11	15	JUN	NM_002228.4	9.82501e-155
1	58782998	58782999	DRACH	.	-	GGACC	98	12	14	JUN	NM_002228.4	2.37595e-124
1	58783066	58783067	DRACH	.	-	TGACT	86	19	25	JUN	NM_002228.4	0.0
1	58783077	58783078	DRACH	.	-	GGACT	69	88	92	JUN	NM_002228.4	0.0
1	58783378	58783379	DRACH	.	-	GGACT	74	19	19	JUN	NM_002228.4	2.55577e-227
1	58783492	58783493	DRACH	.	-	GGACA	61	11	10	JUN	NM_002228.4	0.0163155
1	58783553	58783554	DRACH	.	-	GAACT	65	9	34	JUN	NM_002228.4	0.0
1	58783721	58783722	DRACH	.	-	GAACT	57	30	37	JUN	NM_002228.4	5.68237e-263
1	58783936	58783937	DRACH	.	-	GAACT	52	38	38	JUN	NM_002228.4	0.0
1	62450747	62450748	DRACH	.	+	GGACC	51	29	19	USP1	NM_001017415.1	3.04956e-73
1	62451530	62451531	DRACH	.	+	GGACA	77	25	28	USP1	NM_001017415.1	8.11469e-118
1	62451608	62451609	DRACH	.	+	GGACT	74	22	15	USP1	NM_001017415.1	290414
1	63659867	63659868	DRACH	.	+	GGACC	50	88	66	PGM1	NM_002633.3	0.0
1	67413048	67413049	DRACH	.	-	GAACT	456	34	47	SERBP1	NM_015640.4	5.23805e-52
1	67413075	67413076	DRACH	.	-	AGACT	459	87	77	SERBP1	NM_015640.4	1.79925e-32
1	67413104	67413105	DRACH	.	-	AGACT	366	90	80	SERBP1	NM_015640.4	6.31159e-06
1	68126085	68126086	DRACH	.	-	GGACA	85	82	91	WLS	NM_001193334.1	0.0
1	68126098	68126099	DRACH	.	-	GGACC	149	33	28	WLS	NM_001193334.1	2.22648e-263
1	68193983	68193984	DRACH	.	-	GGACA	75	11	14	WLS	XM_011542192.3	6.39399e-61
1	70250730	70250731	DRACH	.	+	GAACT	71	77	68	SRSF11	NR_146810.2	3.68567e-215
1	70250800	70250801	DRACH	.	+	TGACT	72	56	54	SRSF11	NR_146810.2	0.0
1	71063587	71063588	DRACH	.	-	AGACT	55	13	10	ZRANB2	NM_203350.3	5.01261e-23
1	71063616	71063617	DRACH	.	-	GAACT	53	8	44	ZRANB2	NM_203350.3	1.3377e-130
1	77948754	77948755	DRACH	.	-	GGACA	56	18	15	FUBP1	XR_001737521.1	11.2103
1	81991474	81991475	DRACH	.	+	GAACT	51	53	39	ADGRL2	XM_024454350.1	0.0997996
1	81991557	81991558	DRACH	.	+	GGACA	57	26	17	ADGRL2	XM_024454350.1	474701
1	81991590	81991591	DRACH	.	+	AGACT	56	32	24	ADGRL2	XM_024454350.1	22.1767
1	84497517	84497518	DRACH	.	+	GAACT	112	34	37	RPF1	NM_025065.7	1.10516e-26
1	85252489	85252490	DRACH	.	-	GAACT	61	30	52	C1orf52	NR_024113.2	1458.3
1	85252511	85252512	DRACH	.	-	GAACT	63	30	65	C1orf52	NR_024113.2	3.8107e-08
1	85252574	85252575	DRACH	.	-	GGACA	56	54	69	C1orf52	NR_024113.2	9.10329e-13
1	87344971	87344972	DRACH	.	+	TGACT	52	25	43	LMO4	NM_006769.4	3.87525e-95
1	87344991	87344992	DRACH	.	+	GGACT	57	65	60	LMO4	NM_006769.4	0.0
1	87345051	87345052	DRACH	.	+	GGACA	56	23	25	LMO4	NM_006769.4	96424.3
1	88853231	88853232	DRACH	.	-	GGACA	61	11	20	GTF2B	XR_001737129.1	2.94935e-15
1	88853255	88853256	DRACH	.	-	AGACT	60	27	13	GTF2B	XR_001737129.1	2.84374e-05
1	88853293	88853294	DRACH	.	-	AGACT	59	39	25	GTF2B	XR_001737129.1	1.6982e-62
1	88857294	88857295	DRACH	.	-	GGACT	51	59	32	GTF2B	XR_001737129.1	1.33442e-79
1	100082362	100082363	DRACH	.	+	GAACT	50	28	29	MFSD14A	XM_011541957.1	0.00732845
1	100083056	100083057	DRACH	.	+	GGACT	83	25	10	MFSD14A	XM_011541957.1	9.40947e+08
1	100291689	100291690	DRACH	.	+	GGACA	57	42	50	RTCA	NM_001130841.1	1.25571e-56
1	100990096	100990097	DRACH	.	-	GAACT	75	37	20	DPH5	XM_005270938.2	1.17373e-28
1	100990413	100990414	DRACH	.	-	GGACT	69	83	91	DPH5	XM_005270938.2	1.38382e-69
1	100990534	100990535	DRACH	.	-	GGACT	56	68	61	DPH5	XM_005270938.2	0.0
1	109237997	109237998	DRACH	.	+	TGACT	147	46	41	SARS1	NM_001330669.1	0.0
1	109238082	109238083	DRACH	.	+	TGACT	150	42	51	SARS1	NM_001330669.1	0.0
1	109238126	109238127	DRACH	.	+	GGACT	55	62	34	SARS1	NM_001330669.1	0.0
1	109279641	109279642	DRACH	.	-	TGACT	61	15	11	PSRC1	XR_002957829.1	4.18102e+07
1	109279710	109279711	DRACH	.	-	GGACT	50	90	72	PSRC1	XR_002957829.1	0.0
1	109279961	109279962	DRACH	.	-	AGACT	51	49	14	PSRC1	XR_002957829.1	0.0020306706491324
1	109401982	109401983	DRACH	.	-	GGACA	266	12	24	PSMA5	NM_001199774.2	4.22078e-122
1	109402019	109402020	DRACH	.	-	GGACA	254	15	17	PSMA5	NM_001199774.2	3.28608e-42
1	109593169	109593170	DRACH	.	+	TGACT	67	21	23	GNAI3	NM_006496.4	1.00915e-13
1	109593434	109593435	DRACH	.	+	GGACT	78	22	22	GNAI3	NM_006496.4	0.000107595
1	109631728	109631729	DRACH	.	+	GGACC	59	22	10	AMPD2	XR_002956282.1	1.26841e-17
1	109631970	109631971	DRACH	.	+	GGACT	52	69	38	AMPD2	XR_002956282.1	7.63497e-274
1	109631989	109631990	DRACH	.	+	GAACT	63	27	15	AMPD2	XR_002956282.1	8.23351e-33
1	109737058	109737059	DRACH	.	-	AGACT	122	31	14	GSTM3	NR_024537.1	1.3074e-09
1	110023580	110023581	DRACH	.	+	GGACA	131	14	14	AHCYL1	XR_946527.2	2.79853e-17
1	111440351	111440352	DRACH	.	-	AGACT	159	21	15	WDR77	NR_133654.1	6.93841e+06
1	111440695	111440696	DRACH	.	-	GGACT	158	23	15	WDR77	NR_133654.1	8.39771e-11
1	111441025	111441026	DRACH	.	-	GGACA	166	26	28	WDR77	NR_133654.1	3.46158e-09
1	111441250	111441251	DRACH	.	-	GGACC	199	29	11	WDR77	NR_133654.1	1.72018e-08
1	111441365	111441366	DRACH	.	-	AGACT	170	9	15	WDR77	NR_133654.1	1.4798e-64
1	112670688	112670689	DRACH	.	+	GGACT	60	17	18	CAPZA1	XM_017002424.2	2.78363e-51
1	112670759	112670760	DRACH	.	+	AGACT	64	9	12	CAPZA1	XM_017002424.2	1.95974e-52
1	112670903	112670904	DRACH	.	+	GAACT	78	17	12	CAPZA1	XM_017002424.2	1.1064e-07
1	112700581	112700582	DRACH	.	+	GAACT	64	47	13	MOV10	XR_001737186.2	5.20914e-15
1	112700597	112700598	DRACH	.	+	GGACA	66	15	22	MOV10	XR_001737186.2	6.37508e-27
1	112701413	112701414	DRACH	.	-	GGACT	157	54	52	RHOC	NM_001042678.1	0.0
1	112703665	112703666	DRACH	.	-	GGACA	107	7	11	RHOC	NM_001042678.1	3.00661e-05
1	112913939	112913940	DRACH	.	-	GGACC	141	19	14	SLC16A1	NM_003051.3	69965.3
1	112917256	112917257	DRACH	.	-	GGACC	100	15	10	SLC16A1	NM_003051.3	5.13215e-21
1	112917266	112917267	DRACH	.	-	GGACC	72	86	87	SLC16A1	NM_003051.3	0.0
1	112917454	112917455	DRACH	.	-	GGACT	87	64	94	SLC16A1	NM_003051.3	0.0
1	112917577	112917578	DRACH	.	-	GGACT	57	96	93	SLC16A1	NM_003051.3	0.0
1	112917644	112917645	DRACH	.	-	GGACT	77	79	92	SLC16A1	NM_003051.3	0.0
1	112917961	112917962	DRACH	.	-	GGACT	71	31	28	SLC16A1	NM_003051.3	4.24504e-154
1	114568075	114568076	DRACH	.	-	GAACT	50	24	42	BCAS2	NM_005872.3	1.18183e-25
1	114717122	114717123	DRACH	.	-	GGACT	235	50	23	CSDE1	NM_001242891.1	2.44065e-104
1	114739854	114739855	DRACH	.	-	GGACA	72	18	15	CSDE1	NM_001242891.1	1.04932e-293
1	116404535	116404536	DRACH	.	+	GAACT	691	18	12	ATP1A1	XR_002956654.1	2.06128e-246
1	116404714	116404715	DRACH	.	+	AGACT	696	23	21	ATP1A1	XR_002956654.1	0.0833991
1	116989983	116989984	DRACH	.	+	AGACT	54	69	80	PTGFRN	NM_020440.4	4.20933e-141
1	116990170	116990171	DRACH	.	+	TGACT	59	12	23	PTGFRN	NM_020440.4	4.56391e+07
1	117959640	117959641	DRACH	.	+	GGACT	57	70	88	WDR3	NM_006784.3	0.0
1	117959933	117959934	DRACH	.	+	GGACT	58	67	66	WDR3	NM_006784.3	4.07757e-197
1	145925813	145925814	DRACH	.	-	GGACT	171	28	36	RBM8A	NM_005105.4	0.00162175
1	145925822	145925823	DRACH	.	-	GGACA	191	4	12	RBM8A	NM_005105.4	9.08984e+09
1	149926539	149926540	DRACH	.	-	GGACT	78	69	54	SF3B4	NM_005850.5	7.35047e-104
1	149926677	149926678	DRACH	.	-	GGACC	85	91	93	SF3B4	NM_005850.5	5.70136e-213
1	149926758	149926759	DRACH	.	-	GGACC	86	49	43	SF3B4	NM_005850.5	1.19471e-31
1	150219146	150219147	DRACH	.	-	GGACA	71	8	10	ANP32E	NM_001136478.4	0.0001329236376365
1	150265825	150265826	DRACH	.	-	GAACT	163	14	15	APH1A	NR_045034.1	4.93149e-46
1	150265936	150265937	DRACH	.	-	GGACA	157	10	17	APH1A	NR_045034.1	3.73912e-202
1	150265941	150265942	DRACH	.	-	AGACT	159	21	10	APH1A	NR_045034.1	2.7332e-64
1	150266025	150266026	DRACH	.	-	GGACC	151	22	16	APH1A	NR_045034.1	2.83742e-52
1	150266050	150266051	DRACH	.	-	GGACA	147	20	24	APH1A	NR_045034.1	0.0
1	150266133	150266134	DRACH	.	-	GGACT	114	37	38	APH1A	NR_045034.1	0.0
1	150266178	150266179	DRACH	.	-	GGACA	135	33	16	APH1A	NR_045034.1	2.32529e-98
1	150266257	150266258	DRACH	.	-	GGACT	97	29	14	APH1A	NR_045034.1	4.88847e-195
1	150266469	150266470	DRACH	.	-	TGACT	88	12	10	APH1A	NR_045034.1	1.63376e-82
1	150266512	150266513	DRACH	.	-	GGACT	85	48	34	APH1A	NR_045034.1	0.0
1	150266525	150266526	DRACH	.	-	GGACT	83	58	46	APH1A	NR_045034.1	0.0
1	150294028	150294029	DRACH	.	+	GAACT	69	58	61	MRPS21	NM_018997.3	0.0
1	150294152	150294153	DRACH	.	+	GGACT	57	70	76	MRPS21	NM_018997.3	0.0
1	150308076	150308077	DRACH	.	+	GGACA	287	12	30	MRPS21	NM_018997.3	1.07433e-133
1	150353081	150353082	DRACH	.	+	GAACT	79	15	25	PRPF3	NR_146767.1	1.52874e-75
1	150507158	150507159	DRACH	.	+	GAACT	61	31	33	TARS2	NR_073514.2	1.90233e-173
1	150507166	150507167	DRACH	.	+	GAACT	63	63	73	TARS2	NR_073514.2	0.0
1	150507216	150507217	DRACH	.	+	GGACC	61	28	13	TARS2	NR_073514.2	14.9439
1	150575324	150575325	DRACH	.	-	GGACT	75	21	14	MCL1	NM_001197320.1	9.69556e-07
1	150575592	150575593	DRACH	.	-	GGACT	60	52	17	MCL1	NM_001197320.1	3.03112e-19
1	150575678	150575679	DRACH	.	-	GAACT	62	18	13	MCL1	NM_001197320.1	2.74221e-19
1	150576599	150576600	DRACH	.	-	GAACT	59	15	23	MCL1	NM_001197320.1	3.47422e+09
1	150576836	150576837	DRACH	.	-	GGACT	53	19	15	MCL1	NM_001197320.1	2.18872e+07
1	150622182	150622183	DRACH	.	-	GGACT	408	38	43	ENSA	NM_004436.3	2.23397e-86
1	150966151	150966152	DRACH	.	-	TGACT	227	25	45	CERS2	NM_181746.3	0.0
1	150967117	150967118	DRACH	.	-	GGACT	171	13	13	CERS2	NM_181746.3	6.3156e-221
1	151169080	151169081	DRACH	.	+	GGACT	78	51	29	TNFAIP8L2-SCNM1	NR_144937.2	4.02298e-138
1	151176745	151176746	DRACH	.	-	GGACT	118	86	85	VPS72	NM_001271088.2	0.0
1	151176830	151176831	DRACH	.	-	GGACC	137	18	20	VPS72	NM_001271088.2	8.04677e-141
1	151248617	151248618	DRACH	.	+	GGACA	50	16	19	PIP5K1A	XM_024450130.1	0.541013
1	151267344	151267345	DRACH	.	+	AGACT	288	37	28	PSMD4	NM_001330692.2	12.57
1	151267379	151267380	DRACH	.	+	GGACT	285	35	30	PSMD4	NM_001330692.2	1.04534e-213
1	151292377	151292378	DRACH	.	-	GGACC	104	32	13	PI4KB	NM_001369623.1	3.49983e-44
1	151292435	151292436	DRACH	.	-	GGACT	96	49	44	PI4KB	NM_001369623.1	0.0
1	151292551	151292552	DRACH	.	-	GGACA	63	33	42	PI4KB	NM_001369623.1	4.58207e-172
1	151292592	151292593	DRACH	.	-	GGACT	87	66	64	PI4KB	NM_001369623.1	0.0
1	151292604	151292605	DRACH	.	-	AGACT	92	28	28	PI4KB	NM_001369623.1	3.58366e-179
1	151292655	151292656	DRACH	.	-	AGACT	92	48	10	PI4KB	NM_001369623.1	0.00451625
1	151292961	151292962	DRACH	.	-	TGACT	60	23	24	PI4KB	NM_001369623.1	4.4054e-46
1	151399616	151399617	DRACH	.	+	GGACT	438	18	11	PSMB4	NM_002796.3	3.53599e-318
1	151759750	151759751	DRACH	.	-	GGACA	164	25	45	MRPL9	NR_125331.2	1.4589e-243
1	151759923	151759924	DRACH	.	-	AGACT	186	32	27	MRPL9	NR_125331.2	4.24325e-84
1	151983202	151983203	DRACH	.	-	TGACT	648	4	11	S100A10	NM_002966.3	1.28956e-24
1	153618988	153618989	DRACH	.	-	GGACT	144	14	10	S100A13	NM_001024210.2	5.23247
1	153634188	153634189	DRACH	.	+	GAACT	73	44	28	CHTOP	NM_001206612.1	8.5435e-224
1	153645208	153645209	DRACH	.	+	GGACA	132	27	37	CHTOP	NM_001206612.1	7.07e-322
1	153645293	153645294	DRACH	.	+	AGACT	127	91	90	CHTOP	NM_001206612.1	0.0
1	153645367	153645368	DRACH	.	+	GGACC	166	84	81	CHTOP	NM_001206612.1	0.0
1	153645388	153645389	DRACH	.	+	GGACT	157	73	88	CHTOP	NM_001206612.1	0.0
1	153645972	153645973	DRACH	.	+	AGACT	68	22	10	CHTOP	NM_001206612.1	5.38639e+08
1	153646171	153646172	DRACH	.	+	GGACT	66	32	36	CHTOP	NM_001206612.1	1.67548e-06
1	153661316	153661317	DRACH	.	+	GGACT	107	75	69	SNAPIN	NR_052019.1	0.0
1	153661506	153661507	DRACH	.	+	GGACT	98	65	50	SNAPIN	NR_052019.1	1.9485e-126
1	153662358	153662359	DRACH	.	-	AGACT	659	33	27	ILF2	NM_001267809.1	0.0
1	153773265	153773266	DRACH	.	+	TGACT	58	21	18	INTS3	NM_023015.5	1.56494e-97
1	153773302	153773303	DRACH	.	+	GGACT	52	75	44	INTS3	NM_023015.5	0.0
1	153773515	153773516	DRACH	.	+	TGACT	58	16	16	INTS3	NM_023015.5	4.4259e-51
1	153773674	153773675	DRACH	.	+	AGACT	55	44	28	INTS3	NM_023015.5	1.04695e-143
1	153974614	153974615	DRACH	.	-	GGACT	501	94	92	JTB	NM_006694.4	0.0
1	153974724	153974725	DRACH	.	-	GGACA	656	14	20	JTB	NM_006694.4	2.63729e-104
1	154207044	154207045	DRACH	.	-	GAACT	384	17	11	C1orf43	NM_001297718.2	1.20053e-52
1	154207348	154207349	DRACH	.	-	AGACT	316	58	49	C1orf43	NM_001297718.2	0.0
1	154207439	154207440	DRACH	.	-	GGACT	260	96	94	C1orf43	NM_001297718.2	0.0
1	154263309	154263310	DRACH	.	+	GAACT	136	47	19	UBAP2L	NM_001127320.2	5.73367e-244
1	154550231	154550232	DRACH	.	-	TGACT	104	11	11	UBE2Q1	NM_017582.7	2.50103e-10
1	154550235	154550236	DRACH	.	-	AGACT	99	54	39	UBE2Q1	NM_017582.7	1.44377e-196
1	154550254	154550255	DRACH	.	-	GAACT	98	72	90	UBE2Q1	NM_017582.7	2.77154e-207
1	154550300	154550301	DRACH	.	-	GGACA	56	54	70	UBE2Q1	NM_017582.7	0.0
1	154582185	154582186	DRACH	.	-	AGACT	104	23	11	ADAR	NM_001365046.1	5.7243e-14
1	154582253	154582254	DRACH	.	-	GGACT	94	36	17	ADAR	NM_001365046.1	1.14146e-32
1	154582337	154582338	DRACH	.	-	GAACT	105	16	14	ADAR	NM_001365046.1	9.58123e-14
1	154582913	154582914	DRACH	.	-	GAACT	74	39	10	ADAR	NM_001365046.1	67.9293
1	154984005	154984006	DRACH	.	+	GAACT	59	22	11	FLAD1	NM_025207.5	0.00350069
1	154988117	154988118	DRACH	.	+	GGACA	55	11	14	FLAD1	NM_025207.5	1.0605e-13
1	154988541	154988542	DRACH	.	+	GGACT	51	88	77	FLAD1	NM_025207.5	0.0
1	154988675	154988676	DRACH	.	+	TGACT	66	29	22	FLAD1	NM_025207.5	1.61325e-67
1	154988707	154988708	DRACH	.	+	TGACT	65	37	41	FLAD1	NM_025207.5	1.68102e-107
1	154988714	154988715	DRACH	.	+	AGACT	70	56	23	FLAD1	NM_025207.5	1.64024e-17
1	154988730	154988731	DRACH	.	+	GGACC	67	37	21	FLAD1	NM_025207.5	4.44274e-26
1	154988758	154988759	DRACH	.	+	TGACT	70	44	28	FLAD1	NM_025207.5	8.23698e-166
1	154993063	154993064	DRACH	.	+	GGACA	55	24	10	FLAD1	NM_025207.5	2.45813e+09
1	155062534	155062535	DRACH	.	+	GGACT	132	26	22	ADAM15	NR_048578.2	1.70609e-233
1	155062582	155062583	DRACH	.	+	TGACT	128	17	18	ADAM15	NR_048578.2	3.9555e-93
1	155139936	155139937	DRACH	.	-	GGACA	108	16	13	DPM3	XM_017001498.1	4.53116e-95
1	155213577	155213578	DRACH	.	+	GGACT	72	39	30	MTX1	NM_002455.4	1.98236e-178
1	155213662	155213663	DRACH	.	+	GGACC	83	22	16	MTX1	NM_002455.4	1.12368e-18
1	155213718	155213719	DRACH	.	+	AGACT	81	67	53	MTX1	NM_002455.4	0.0
1	155213782	155213783	DRACH	.	+	GGACA	71	30	48	MTX1	NM_002455.4	3.28042e-219
1	155247287	155247288	DRACH	.	-	AGACT	149	17	13	FAM189B	XM_005244845.2	1.16896e-20
1	155247564	155247565	DRACH	.	-	AGACT	117	41	34	FAM189B	XM_005244845.2	7.75996e-293
1	155247603	155247604	DRACH	.	-	GGACT	126	33	26	FAM189B	XM_005244845.2	0.0
1	155250649	155250650	DRACH	.	-	GGACT	52	56	53	FAM189B	XM_005244845.2	0.0
1	155250706	155250707	DRACH	.	-	GGACT	69	17	16	FAM189B	XM_005244845.2	4.85775e-254
1	155254857	155254858	DRACH	.	-	TGACT	50	4	17	FAM189B	XM_005244845.2	1.09239e-95
1	155256200	155256201	DRACH	.	-	GGACT	139	29	30	SCAMP3	NM_052837.3	0.0
1	155262229	155262230	DRACH	.	-	GGACT	60	20	10	SCAMP3	NM_052837.3	0.00096668
1	155263060	155263061	DRACH	.	-	GAACT	68	43	48	CLK2	NM_001363704.2	2.61816e-114
1	155263161	155263162	DRACH	.	-	GGACA	53	42	48	CLK2	NM_001363704.2	0.0
1	155263242	155263243	DRACH	.	-	GGACT	56	62	37	CLK2	NM_001363704.2	0.0
1	155312371	155312372	DRACH	.	+	GGACT	258	30	13	FDPS	NM_001242825.1	8.433e-125
1	155330891	155330892	DRACH	.	+	GGACT	51	37	33	RUSC1	XR_921763.2	3.35414e-287
1	155738274	155738275	DRACH	.	+	GGACA	102	11	19	DAP3	XM_024449697.1	5.1625e-98
1	155738292	155738293	DRACH	.	+	GGACC	103	18	11	DAP3	XM_024449697.1	4.96817e-10
1	155738361	155738362	DRACH	.	+	GGACA	110	44	49	DAP3	XM_024449697.1	0.0
1	155738366	155738367	DRACH	.	+	GGACT	89	79	77	DAP3	XM_024449697.1	0.0
1	155738383	155738384	DRACH	.	+	GGACC	107	33	24	DAP3	XM_024449697.1	1.05275e-239
1	156009130	156009131	DRACH	.	-	GGACT	274	94	94	SSR2	NM_003145.4	0.0
1	156009203	156009204	DRACH	.	-	AGACT	233	71	73	SSR2	NM_003145.4	0.0
1	156009376	156009377	DRACH	.	-	GGACC	278	50	26	SSR2	NM_003145.4	0.0
1	156009467	156009468	DRACH	.	-	AGACT	269	26	16	SSR2	NM_003145.4	3.84491e-291
1	156009543	156009544	DRACH	.	-	GAACT	208	35	40	SSR2	NM_003145.4	0.0
1	156055417	156055418	DRACH	.	+	GGACT	100	75	56	LAMTOR2	NM_014017.4	0.0
1	156239738	156239739	DRACH	.	+	GGACT	102	62	66	PMF1	NM_001199654.1	0.0
1	156239794	156239795	DRACH	.	+	GGACA	101	32	23	PMF1	NM_001199654.1	1.47183e-214
1	156249263	156249264	DRACH	.	-	AGACT	66	68	60	SMG5	NM_001323617.1	1.299e-278
1	156249605	156249606	DRACH	.	-	GGACT	59	44	31	SMG5	NM_001323617.1	7.17019e-199
1	156249780	156249781	DRACH	.	-	GGACA	61	11	12	SMG5	NM_001323617.1	3.40458e-11
1	156292739	156292740	DRACH	.	-	TGACT	85	21	21	GLMP	XR_426762.3	3.89163e-30
1	156292768	156292769	DRACH	.	-	GGACT	88	45	44	GLMP	XR_426762.3	2.12693e-182
1	156292855	156292856	DRACH	.	-	GGACT	81	72	87	GLMP	XR_426762.3	3.22446e-237
1	156293020	156293021	DRACH	.	-	GGACA	80	60	75	GLMP	XR_426762.3	0.0
1	156594116	156594117	DRACH	.	+	AGACT	247	19	16	NAXE	NM_144772.3	1.99182e-77
1	156594139	156594140	DRACH	.	+	GAACT	109	35	31	NAXE	NM_144772.3	1.00145e-283
1	156594721	156594722	DRACH	.	-	GGACA	88	50	56	GPATCH4	NM_015590.3	2.04682e-19
1	156594755	156594756	DRACH	.	-	GAACT	85	71	69	GPATCH4	NM_015590.3	1.80203e-265
1	156594762	156594763	DRACH	.	-	GGACC	96	24	17	GPATCH4	NM_015590.3	3.56217e-18
1	156594990	156594991	DRACH	.	-	AGACT	57	21	30	GPATCH4	NM_015590.3	5.0346e+09
1	156743084	156743085	DRACH	.	-	GGACC	360	18	12	HDGF	NR_135008.2	1.23897e-223
1	156786622	156786623	DRACH	.	+	GGACT	62	31	15	PRCC	XR_921868.3	2.20981e-42
1	156786661	156786662	DRACH	.	+	TGACT	54	56	67	PRCC	XR_921868.3	0.0
1	156786747	156786748	DRACH	.	+	AGACT	67	58	57	PRCC	XR_921868.3	0.0
1	156786766	156786767	DRACH	.	+	AGACT	69	51	50	PRCC	XR_921868.3	0.0
1	156800469	156800470	DRACH	.	+	GAACT	114	45	45	PRCC	XR_921868.3	0.0
1	156800570	156800571	DRACH	.	+	GGACC	112	33	23	PRCC	XR_921868.3	3.62634e-134
1	156800665	156800666	DRACH	.	+	AGACT	87	72	74	PRCC	XR_921868.3	0.0
1	159918295	159918296	DRACH	.	-	TGACT	795	12	10	TAGLN2	NM_003564.3	2.82758e-211
1	159918351	159918352	DRACH	.	-	GAACT	789	17	11	TAGLN2	NM_003564.3	6.46869e-33
1	159918401	159918402	DRACH	.	-	GGACT	738	35	14	TAGLN2	NM_003564.3	7.33105e-172
1	160289576	160289577	DRACH	.	-	GGACA	80	45	64	COPA	NM_004371.4	2.50726e-187
1	160357089	160357090	DRACH	.	+	GGACC	73	15	11	NCSTN	NM_001290184.2	6.10917e-51
1	160357153	160357154	DRACH	.	+	GAACT	75	21	20	NCSTN	NM_001290184.2	3.2214e-147
1	160358276	160358277	DRACH	.	+	GGACC	79	9	10	NCSTN	NM_001290184.2	1.80634e-31
1	160358405	160358406	DRACH	.	+	GAACT	85	28	41	NCSTN	NM_001290184.2	0.0125282
1	161158522	161158523	DRACH	.	+	GGACC	143	38	27	UFC1	XM_017001450.2	2.17988e-110
1	161158705	161158706	DRACH	.	+	AGACT	147	35	30	UFC1	XM_017001450.2	2.26718e-70
1	161158717	161158718	DRACH	.	+	GGACA	145	41	41	UFC1	XM_017001450.2	6.18938e-204
1	161171321	161171322	DRACH	.	-	GGACT	88	42	19	B4GALT3	XR_002957952.1	1.77358e+09
1	161171472	161171473	DRACH	.	-	GGACC	93	18	14	B4GALT3	XR_002957952.1	1.24039e-17
1	161171602	161171603	DRACH	.	-	TGACT	84	37	32	B4GALT3	XR_002957952.1	1.193e-166
1	161171666	161171667	DRACH	.	-	GGACT	64	75	62	B4GALT3	XR_002957952.1	0.0
1	161171712	161171713	DRACH	.	-	GAACT	81	65	83	B4GALT3	XR_002957952.1	0.0
1	161171717	161171718	DRACH	.	-	GAACT	83	25	20	B4GALT3	XR_002957952.1	1.44308e-38
1	161171815	161171816	DRACH	.	-	TGACT	73	21	15	B4GALT3	XR_002957952.1	2.17793e-66
1	161171967	161171968	DRACH	.	-	GGACT	62	69	71	B4GALT3	XR_002957952.1	0.0
1	161362873	161362874	DRACH	.	+	GGACA	188	28	18	SDHC	NR_103459.2	1.40328e-190
1	165728013	165728014	DRACH	.	-	GAACT	148	17	18	TMCO1	NR_045818.1	1.9592e-39
1	165908001	165908002	DRACH	.	+	GAACT	92	48	47	UCK2	NM_001363568.2	6.30068e-149
1	167541126	167541127	DRACH	.	-	GAACT	108	19	24	CREG1	NM_003851.3	8.71377e-20
1	167541468	167541469	DRACH	.	-	GGACC	88	17	12	CREG1	NM_003851.3	1.52449e-21
1	168200017	168200018	DRACH	.	+	AGACT	60	35	37	TIPRL	NM_152902.5	7.46925e-55
1	168200080	168200081	DRACH	.	+	TGACT	58	7	12	TIPRL	NM_152902.5	1.45758e-27
1	168200085	168200086	DRACH	.	+	GGACA	52	21	36	TIPRL	NM_152902.5	9.06096e-248
1	172441666	172441667	DRACH	.	-	GAACT	53	23	34	PIGC	NM_153747.2	72698.9
1	172441750	172441751	DRACH	.	-	AGACT	51	25	18	PIGC	NM_153747.2	1.0762e+06
1	175010080	175010081	DRACH	.	+	AGACT	212	29	25	CACYBP	NM_001007214.1	1.93646e-65
1	175010100	175010101	DRACH	.	+	GAACT	212	62	55	CACYBP	NM_001007214.1	0.0
1	175014469	175014470	DRACH	.	-	GGACT	91	43	51	MRPS14	NR_037606.1	2.98899
1	179095241	179095242	DRACH	.	+	GAACT	68	46	63	TOR3A	NM_022371.4	0.0
1	179095264	179095265	DRACH	.	+	GGACC	58	79	71	TOR3A	NM_022371.4	0.0
1	179095272	179095273	DRACH	.	+	GGACC	65	38	31	TOR3A	NM_022371.4	1.5896e-145
1	179095320	179095321	DRACH	.	+	GGACT	63	94	91	TOR3A	NM_022371.4	0.0
1	179095437	179095438	DRACH	.	+	GAACT	77	38	20	TOR3A	NM_022371.4	28.8886
1	180288354	180288355	DRACH	.	-	AGACT	92	36	39	ACBD6	XR_002957801.1	2.78216e-90
1	180502294	180502295	DRACH	.	-	GGACA	54	11	17	ACBD6	XR_002957801.1	882.268
1	180502303	180502304	DRACH	.	-	GGACA	53	9	26	ACBD6	XR_002957801.1	1.19138e-21
1	180502351	180502352	DRACH	.	-	AGACT	53	40	63	ACBD6	XR_002957801.1	0.0
1	181089635	181089636	DRACH	.	+	GAACT	57	23	24	IER5	NM_016545.5	0.000199484
1	181089738	181089739	DRACH	.	+	GGACT	55	91	87	IER5	NM_016545.5	0.0
1	181090002	181090003	DRACH	.	+	AGACT	62	92	91	IER5	NM_016545.5	0.0
1	181090150	181090151	DRACH	.	+	AGACT	84	71	59	IER5	NM_016545.5	2.08656e-123
1	181090216	181090217	DRACH	.	+	GGACT	81	85	66	IER5	NM_016545.5	3.92491e-211
1	181090302	181090303	DRACH	.	+	GGACT	83	63	56	IER5	NM_016545.5	5.2072e-229
1	181090407	181090408	DRACH	.	+	AGACT	97	67	42	IER5	NM_016545.5	1.81936e-257
1	181090536	181090537	DRACH	.	+	GAACT	102	43	32	IER5	NM_016545.5	1.17196e-07
1	182383129	182383130	DRACH	.	-	AGACT	232	9	10	GLUL	NM_002065.6	0.0040086440164869
1	182384399	182384400	DRACH	.	-	GGACT	115	90	94	GLUL	NM_002065.6	0.0
1	182384544	182384545	DRACH	.	-	GGACT	101	80	84	GLUL	NM_002065.6	0.0
1	182384642	182384643	DRACH	.	-	GGACA	103	30	26	GLUL	NM_002065.6	0.0
1	183145083	183145084	DRACH	.	+	GGACT	58	41	19	LAMC1	NM_002293.4	1.88692e-21
1	183145439	183145440	DRACH	.	+	GGACC	65	15	10	LAMC1	NM_002293.4	358963
1	201134933	201134934	DRACH	.	-	AGACT	166	28	12	TMEM9	NR_109920.1	1.11662e-89
1	201135153	201135154	DRACH	.	-	GGACA	154	18	11	TMEM9	NR_109920.1	1.39153e-52
1	201135277	201135278	DRACH	.	-	GAACT	140	26	28	TMEM9	NR_109920.1	3.12578e-210
1	201465890	201465891	DRACH	.	-	AGACT	51	76	87	PHLDA3	NR_073080.1	0.0
1	201466007	201466008	DRACH	.	-	AGACT	55	56	53	PHLDA3	NR_073080.1	8.20223e-278
1	201876249	201876250	DRACH	.	+	GGACA	65	57	73	IPO9	NM_018085.5	0.0
1	201876522	201876523	DRACH	.	+	GGACC	52	38	38	IPO9	NM_018085.5	0.0
1	201969555	201969556	DRACH	.	+	GGACT	95	28	46	TIMM17A	NM_006335.3	1.40104e-201
1	201969650	201969651	DRACH	.	+	GGACA	125	50	69	TIMM17A	NM_006335.3	0.0
1	201969829	201969830	DRACH	.	+	GGACC	124	18	31	TIMM17A	NM_006335.3	62.1448
1	201969876	201969877	DRACH	.	+	GGACT	113	33	40	TIMM17A	NM_006335.3	5.24443e-178
1	201969931	201969932	DRACH	.	+	GAACT	117	21	15	TIMM17A	NM_006335.3	466548
1	202005858	202005859	DRACH	.	+	TGACT	108	9	10	RNPEP	NM_020216.4	1.913e-111
1	202006017	202006018	DRACH	.	+	GGACT	105	42	21	RNPEP	NM_020216.4	1.10481e-52
1	202331830	202331831	DRACH	.	-	GGACT	170	26	11	UBE2T	NM_001310326.1	1.20157e-43
1	202941243	202941244	DRACH	.	-	GGACT	108	42	31	ADIPOR1	NM_001290629.1	9.46106e-116
1	202941249	202941250	DRACH	.	-	GGACT	94	74	62	ADIPOR1	NM_001290629.1	0.0
1	202941543	202941544	DRACH	.	-	GAACT	93	13	12	ADIPOR1	NM_001290629.1	647.432
1	203309418	203309419	DRACH	.	+	GGACT	51	25	15	BTG2	NM_006763.3	5.52796e-05
1	205717674	205717675	DRACH	.	-	GAACT	54	13	13	NUCKS1	NM_022731.5	1.94577
1	205717803	205717804	DRACH	.	-	GGACT	50	40	44	NUCKS1	NM_022731.5	5.55079e-57
1	205718407	205718408	DRACH	.	-	AGACT	74	14	22	NUCKS1	NM_022731.5	1.29563e-39
1	205719624	205719625	DRACH	.	-	TGACT	67	7	11	NUCKS1	NM_022731.5	8.11815e-21
1	206591770	206591771	DRACH	.	-	AGACT	66	41	16	EIF2D	XR_921751.2	5.57796e-50
1	212445956	212445957	DRACH	.	+	GGACT	280	24	15	NENF	NR_026598.2	4.0481e-154
1	219983303	219983304	DRACH	.	-	GGACT	54	17	15	EPRS1	NM_004446.3	7.21043e-82
1	220147903	220147904	DRACH	.	+	GGACT	156	28	26	IARS2	NM_018060.4	0.0912617
1	223774908	223774909	DRACH	.	+	GGACT	62	47	35	CAPN2	XR_002957688.1	1.67502e-205
1	223774942	223774943	DRACH	.	+	GGACC	60	30	15	CAPN2	XR_002957688.1	1.95254e-09
1	223775237	223775238	DRACH	.	+	GGACA	62	18	19	CAPN2	XR_002957688.1	2.93503e-87
1	223775612	223775613	DRACH	.	+	GGACA	104	30	14	CAPN2	XR_002957688.1	6951.64
1	223775648	223775649	DRACH	.	+	GAACT	102	30	30	CAPN2	XR_002957688.1	1.27797e-212
1	224189681	224189682	DRACH	.	+	AGACT	113	92	90	DEGS1	NM_001321541.2	0.0
1	224189687	224189688	DRACH	.	+	GGACT	105	93	92	DEGS1	NM_001321541.2	0.0
1	224189746	224189747	DRACH	.	+	TGACT	134	45	93	DEGS1	NM_001321541.2	0.0
1	224190174	224190175	DRACH	.	+	GGACA	134	57	90	DEGS1	NM_001321541.2	0.0
1	224192646	224192647	DRACH	.	+	TGACT	212	59	56	DEGS1	NM_001321541.2	0.0
1	224192684	224192685	DRACH	.	+	TGACT	237	33	41	DEGS1	NM_001321541.2	5.97979e-246
1	224227538	224227539	DRACH	.	-	GGACA	52	12	11	NVL	XR_001737205.1	0.00129702
1	224375882	224375883	DRACH	.	+	AGACT	424	25	12	CNIH4	NR_102347.2	1.93886e-68
1	224389260	224389261	DRACH	.	-	GAACT	75	17	12	WDR26	XR_001737437.2	1.8625e+07
1	224389556	224389557	DRACH	.	-	GAACT	62	77	88	WDR26	XR_001737437.2	0.0
1	224389585	224389586	DRACH	.	-	GAACT	63	76	84	WDR26	XR_001737437.2	0.0
1	224389622	224389623	DRACH	.	-	GGACA	53	47	58	WDR26	XR_001737437.2	0.0
1	224389738	224389739	DRACH	.	-	GGACA	63	63	84	WDR26	XR_001737437.2	0.0
1	225401667	225401668	DRACH	.	-	GGACA	278	30	37	LBR	XR_001737168.2	8.35283e-13
1	225403170	225403171	DRACH	.	-	GGACT	76	39	38	LBR	XR_001737168.2	7.4619e-186
1	225789375	225789376	DRACH	.	+	AGACT	259	12	13	SRP9	NM_001130440.1	5.89296e-48
1	225789429	225789430	DRACH	.	+	GGACA	263	17	15	SRP9	NM_001130440.1	6.12974e-77
1	225790151	225790152	DRACH	.	+	GAACT	391	27	10	SRP9	NM_001130440.1	5.58745e-268
1	225920458	225920459	DRACH	.	-	GGACT	101	65	32	PYCR2	NM_001271681.1	3.24266e-248
1	226986771	226986772	DRACH	.	+	GAACT	72	43	75	COQ8A	XM_017001852.1	0.0
1	226987318	226987319	DRACH	.	+	GAACT	113	27	30	COQ8A	XM_017001852.1	1.09891e-176
1	226987400	226987401	DRACH	.	+	GGACT	115	23	14	COQ8A	XM_017001852.1	9.24079e-54
1	227732470	227732471	DRACH	.	-	GGACA	51	59	58	JMJD4	NM_001161465.1	0.0
1	227780933	227780934	DRACH	.	+	GGACC	54	17	12	SNAP47	NR_136654.1	5.80088e-08
1	227781000	227781001	DRACH	.	+	GGACA	56	77	85	SNAP47	NR_136654.1	0.0
1	227781004	227781005	DRACH	.	+	AGACT	60	63	45	SNAP47	NR_136654.1	0.0
1	227781144	227781145	DRACH	.	+	TGACT	54	15	10	SNAP47	NR_136654.1	0.0003545365899933
1	228097921	228097922	DRACH	.	+	GAACT	326	21	11	ARF1	NM_001024226.1	0.0
1	228097973	228097974	DRACH	.	+	GGACT	319	44	27	ARF1	NM_001024226.1	0.0
1	228097978	228097979	DRACH	.	+	GGACT	304	32	19	ARF1	NM_001024226.1	0.0
1	228100861	228100862	DRACH	.	-	GGACT	80	60	54	C1orf35	NR_130975.2	0.0
1	228100982	228100983	DRACH	.	-	AGACT	78	86	73	C1orf35	NR_130975.2	0.0
1	228101099	228101100	DRACH	.	-	GGACC	79	37	21	C1orf35	NR_130975.2	3.51842e-246
1	228101122	228101123	DRACH	.	-	GGACC	77	26	15	C1orf35	NR_130975.2	6.87455e-68
1	228106736	228106737	DRACH	.	-	GGACA	126	44	54	MRPL55	XR_002959482.1	0.0
1	228141201	228141202	DRACH	.	+	GGACA	59	47	49	GUK1	XM_005273104.5	0.0
1	228148903	228148904	DRACH	.	+	GGACC	418	27	13	GUK1	NM_001242839.1	2.9113e-228
1	228494092	228494093	DRACH	.	+	GGACC	108	27	35	RNF187	NM_001010858.3	0.0
1	228494100	228494101	DRACH	.	+	GGACC	111	37	26	RNF187	NM_001010858.3	0.0
1	228494225	228494226	DRACH	.	+	GGACC	122	29	19	RNF187	NM_001010858.3	0.0
1	228494353	228494354	DRACH	.	+	GAACT	136	41	20	RNF187	NM_001010858.3	1.06426e-192
1	228494381	228494382	DRACH	.	+	AGACT	133	32	20	RNF187	NM_001010858.3	3.80867e-149
1	229303983	229303984	DRACH	.	+	GGACA	70	20	43	RAB4A	NR_073545.1	8.10286e-13
1	230281822	230281823	DRACH	.	+	GGACT	67	21	12	GALNT2	NM_001291866.2	3.76857e-23
1	230693367	230693368	DRACH	.	+	GGACC	58	22	23	COG2	NM_007357.3	2.09898e-86
1	230693442	230693443	DRACH	.	+	GGACT	55	42	33	COG2	NM_007357.3	5.46287e-32
1	230693468	230693469	DRACH	.	+	TGACT	50	54	65	COG2	NM_007357.3	0.0
1	230693829	230693830	DRACH	.	+	GAACT	64	5	15	COG2	NM_007357.3	1.2516e-05
1	231277595	231277596	DRACH	.	+	GGACT	61	52	39	GNPAT	XM_005273313.4	1.76912e-60
1	231277653	231277654	DRACH	.	+	AGACT	63	29	16	GNPAT	XM_005273313.4	1.58205e-37
1	232970025	232970026	DRACH	.	+	GGACT	76	30	25	NTPCR	NR_138024.2	0.0
1	234383781	234383782	DRACH	.	+	GGACA	162	15	20	COA6	NM_001206641.3	1.4492e-09
1	234383851	234383852	DRACH	.	+	GGACA	97	57	81	COA6	NM_001206641.3	1.50643e-201
1	234383871	234383872	DRACH	.	+	TGACT	165	15	23	COA6	NM_001206641.3	5.13215e-21
1	234607032	234607033	DRACH	.	-	AGACT	51	55	38	IRF2BP2	NM_001077397.1	0.0559425
1	236550899	236550900	DRACH	.	-	AGACT	67	78	57	HEATR1	NM_018072.6	0.0
1	236550954	236550955	DRACH	.	-	AGACT	66	8	11	HEATR1	NM_018072.6	0.0245177
1	241497846	241497847	DRACH	.	-	GGACA	127	14	17	FH	NM_000143.3	109501
1	244854431	244854432	DRACH	.	-	GAACT	294	70	91	HNRNPU	NM_031844.3	7.84291e-45
1	246767248	246767249	DRACH	.	+	AGACT	62	29	11	SCCPDH	NM_016002.3	2373.54
2	277998	277999	DRACH	.	+	GGACA	151	15	16	ACP1	NR_024080.1	3.6532e-70
2	669386	669387	DRACH	.	-	GGACA	50	30	39	TMEM18	NM_152834.4	0.0
2	3498743	3498744	DRACH	.	-	AGACT	119	31	22	ADI1	NM_018269.4	0.00732845
2	3498910	3498911	DRACH	.	-	TGACT	104	26	41	ADI1	NM_018269.4	3.17752e-86
2	8682403	8682404	DRACH	.	+	GGACT	160	18	13	ID2	NM_002166.5	2.99143e-185
2	8683755	8683756	DRACH	.	+	GAACT	178	30	34	ID2	NM_002166.5	1.20492e-08
2	8683784	8683785	DRACH	.	+	GGACA	188	13	23	ID2	NM_002166.5	4.31356e-05
2	8683797	8683798	DRACH	.	+	GGACC	167	76	90	ID2	NM_002166.5	2.11918e-85
2	8683871	8683872	DRACH	.	+	GGACT	140	91	94	ID2	NM_002166.5	0.0
2	8683899	8683900	DRACH	.	+	AGACT	139	84	86	ID2	NM_002166.5	1.76257e-142
2	8684003	8684004	DRACH	.	+	AGACT	199	48	51	ID2	NM_002166.5	0.0
2	9406861	9406862	DRACH	.	-	TGACT	60	28	12	ITGB1BP1	NR_134953.2	1452.46
2	9473035	9473036	DRACH	.	+	GAACT	58	24	13	CPSF3	NM_001321834.1	7.55456e-06
2	9584089	9584090	DRACH	.	-	GGACT	211	46	17	YWHAQ	NM_006826.4	0.0002392315583608
2	9630210	9630211	DRACH	.	-	GGACT	224	29	16	YWHAQ	NM_006826.4	5.59283e-13
2	9630442	9630443	DRACH	.	-	AGACT	205	8	15	YWHAQ	NM_006826.4	1.14457e-79
2	10129390	10129391	DRACH	.	+	GAACT	112	51	66	RRM2	NM_001165931.1	0.0
2	10571708	10571709	DRACH	.	-	GAACT	57	19	23	NOL10	NR_048552.1	2.84374e-05
2	10783662	10783663	DRACH	.	-	GAACT	193	17	16	PDIA6	NM_001282705.2	4.7599e-76
2	10784099	10784100	DRACH	.	-	GAACT	429	48	76	PDIA6	NM_001282705.2	5.6392e-278
2	10784167	10784168	DRACH	.	-	TGACT	422	20	11	PDIA6	NM_001282705.2	6.22892e-138
2	10784187	10784188	DRACH	.	-	GGACA	358	53	63	PDIA6	NM_001282705.2	0.0
2	20447586	20447587	DRACH	.	+	GAACT	100	27	65	RHOB	NM_004040.4	0.0
2	20447640	20447641	DRACH	.	+	GGACA	80	35	29	RHOB	NM_004040.4	5.39655e-151
2	20447658	20447659	DRACH	.	+	GGACT	90	63	66	RHOB	NM_004040.4	0.0
2	20447691	20447692	DRACH	.	+	GGACA	102	21	26	RHOB	NM_004040.4	0.0
2	20447724	20447725	DRACH	.	+	GGACA	107	17	32	RHOB	NM_004040.4	0.0
2	20447733	20447734	DRACH	.	+	GGACT	105	84	87	RHOB	NM_004040.4	0.0
2	20448105	20448106	DRACH	.	+	GGACC	106	72	71	RHOB	NM_004040.4	0.0
2	20448153	20448154	DRACH	.	+	GGACC	104	95	84	RHOB	NM_004040.4	0.0
2	20448206	20448207	DRACH	.	+	GGACT	114	75	83	RHOB	NM_004040.4	0.0
2	20448658	20448659	DRACH	.	+	GGACT	175	57	84	RHOB	NM_004040.4	0.0
2	20448701	20448702	DRACH	.	+	TGACT	171	51	52	RHOB	NM_004040.4	0.0
2	20448712	20448713	DRACH	.	+	GGACA	181	24	16	RHOB	NM_004040.4	1.04272e-64
2	20448821	20448822	DRACH	.	+	GAACT	206	40	55	RHOB	NM_004040.4	0.0
2	20449030	20449031	DRACH	.	+	TGACT	223	23	33	RHOB	NM_004040.4	1.42842e+08
2	24067737	24067738	DRACH	.	-	GGACT	477	42	42	SF3B6	NM_016047.4	1.2233e-98
2	24819616	24819617	DRACH	.	-	GGACA	62	15	16	ADCY3	NM_004036.5	40.5679
2	24819831	24819832	DRACH	.	-	GGACT	54	89	85	ADCY3	NM_004036.5	0.0
2	26191071	26191072	DRACH	.	-	TGACT	166	10	19	HADHA	NM_000182.5	3.711e-113
2	26290221	26290222	DRACH	.	+	AGACT	88	14	21	HADHB	NM_001281512.1	1.5995e-24
2	27041382	27041383	DRACH	.	+	GGACA	57	23	33	TMEM214	XR_001738793.2	4.34303e-123
2	27041630	27041631	DRACH	.	+	GGACT	75	44	23	TMEM214	XR_001738793.2	2.12923e-70
2	27070492	27070493	DRACH	.	-	AGACT	295	37	47	OST4	NM_001134693.2	9.51698e-73
2	27130930	27130931	DRACH	.	-	AGACT	97	37	34	PREB	NR_138479.1	5.28345e-08
2	27130975	27130976	DRACH	.	-	GGACT	97	69	50	PREB	NR_138479.1	5.83883e-243
2	27131240	27131241	DRACH	.	-	TGACT	100	17	18	PREB	NR_138479.1	3.40743e-108
2	27131347	27131348	DRACH	.	-	GGACT	90	49	47	PREB	NR_138479.1	0.0
2	27131381	27131382	DRACH	.	-	GGACA	62	55	58	PREB	NR_138479.1	0.0
2	27199786	27199787	DRACH	.	-	GGACA	64	77	80	SLC5A6	XR_002959356.1	1.27223e-278
2	27200045	27200046	DRACH	.	-	TGACT	76	29	22	SLC5A6	XR_001739025.2	6.70484e-59
2	27200049	27200050	DRACH	.	-	GGACT	78	85	73	SLC5A6	XR_001739025.2	0.0
2	27200338	27200339	DRACH	.	-	GGACA	66	29	28	SLC5A6	XR_002959356.1	1.16901e-58
2	27200422	27200423	DRACH	.	-	GGACC	65	26	14	SLC5A6	XR_002959356.1	4.03909e-27
2	27200429	27200430	DRACH	.	-	TGACT	63	16	12	SLC5A6	XR_002959356.1	9.85414e-13
2	27216948	27216949	DRACH	.	+	GAACT	151	31	22	ATRAID	NM_001170795.2	6.06388e-199
2	27216986	27216987	DRACH	.	+	GAACT	183	57	63	ATRAID	NM_001170795.2	0.0
2	27243612	27243613	DRACH	.	+	GGACA	110	21	18	CAD	NM_004341.5	7.63887e-118
2	27243656	27243657	DRACH	.	+	GGACT	96	42	26	CAD	NM_004341.5	9.84227e-253
2	27309741	27309742	DRACH	.	-	TGACT	58	40	46	MPV17	NM_002437.5	9.16522e-228
2	27309785	27309786	DRACH	.	-	GGACT	60	52	46	MPV17	NM_002437.5	0.0
2	27326173	27326174	DRACH	.	-	AGACT	56	39	32	GTF3C2	NM_001035521.2	1.55492e-31
2	27326264	27326265	DRACH	.	-	TGACT	58	12	13	GTF3C2	NM_001035521.2	1.39002e-07
2	27326299	27326300	DRACH	.	-	GAACT	54	44	49	GTF3C2	NM_001035521.2	2.85191e-56
2	27326438	27326439	DRACH	.	-	AGACT	58	74	60	GTF3C2	NM_001035521.2	0.0
2	27326511	27326512	DRACH	.	-	AGACT	60	80	74	GTF3C2	NM_001035521.2	0.0
2	27326538	27326539	DRACH	.	-	GGACT	67	79	86	GTF3C2	NM_001035521.2	0.0
2	27326561	27326562	DRACH	.	-	GGACC	58	34	33	GTF3C2	NM_001035521.2	6.97986e-221
2	27326583	27326584	DRACH	.	-	GGACA	54	78	77	GTF3C2	NM_001035521.2	0.0
2	27326601	27326602	DRACH	.	-	GAACT	64	42	25	GTF3C2	NM_001035521.2	2.51e-58
2	27326806	27326807	DRACH	.	-	GGACT	50	36	46	GTF3C2	NM_001035521.2	0.0
2	27381300	27381301	DRACH	.	-	GGACA	183	47	49	PPM1G	NM_177983.3	0.0
2	27381313	27381314	DRACH	.	-	GAACT	228	40	33	PPM1G	NM_177983.3	2.46453e-175
2	27381341	27381342	DRACH	.	-	GGACT	206	56	41	PPM1G	NM_177983.3	0.0
2	27381542	27381543	DRACH	.	-	AGACT	211	69	53	PPM1G	NM_177983.3	0.0
2	27381549	27381550	DRACH	.	-	GGACC	229	29	18	PPM1G	NM_177983.3	1.14185e-162
2	27381570	27381571	DRACH	.	-	AGACT	218	55	43	PPM1G	NM_177983.3	0.0
2	27384721	27384722	DRACH	.	-	GGACA	67	16	11	PPM1G	NM_177983.3	3.16207
2	27650262	27650263	DRACH	.	+	GAACT	51	43	92	GPN1	NR_026735.1	0.0
2	27650279	27650280	DRACH	.	+	GAACT	50	36	58	GPN1	NR_026735.1	0.0
2	27650348	27650349	DRACH	.	+	TGACT	54	26	20	GPN1	NR_026735.1	16827.5
2	27650381	27650382	DRACH	.	+	GGACC	51	45	33	GPN1	NR_026735.1	2.03165e-86
2	27650493	27650494	DRACH	.	+	GAACT	55	36	25	GPN1	NR_026735.1	0.000153623
2	27650831	27650832	DRACH	.	+	AGACT	59	39	24	GPN1	NR_026735.1	7.78249e+09
2	27779499	27779500	DRACH	.	+	TGACT	199	12	41	MRPL33	NM_145330.2	30.5652
2	27779520	27779521	DRACH	.	+	AGACT	182	31	30	MRPL33	NM_145330.2	6.05088e-24
2	27779660	27779661	DRACH	.	+	GGACA	199	28	37	MRPL33	NM_145330.2	6.08534e+07
2	28800770	28800771	DRACH	.	+	GGACA	64	19	14	PPP1CB	NM_206876.1	1.28215
2	38781573	38781574	DRACH	.	+	GGACA	53	32	30	GEMIN6	NM_024775.10	3.08013e-52
2	38781586	38781587	DRACH	.	+	AGACT	58	50	63	GEMIN6	NM_024775.10	3.38423e-132
2	38781611	38781612	DRACH	.	+	GGACC	59	22	40	GEMIN6	NM_024775.10	21.924
2	38781656	38781657	DRACH	.	+	AGACT	61	20	18	GEMIN6	NM_024775.10	5.52796e-05
2	38781787	38781788	DRACH	.	+	TGACT	62	27	25	GEMIN6	NM_024775.10	4.36166e-70
2	42350907	42350908	DRACH	.	-	GGACT	155	23	35	COX7A2L	NR_134947.1	0.0
2	42350916	42350917	DRACH	.	-	GGACC	146	15	13	COX7A2L	NR_134947.1	8.75352e-71
2	42351202	42351203	DRACH	.	-	GGACT	113	70	68	COX7A2L	NR_134947.1	0.0
2	42361172	42361173	DRACH	.	-	GGACT	107	23	11	COX7A2L	NR_134947.1	4.07994e-23
2	43222550	43222551	DRACH	.	-	GGACA	52	8	17	ZFP36L2	NM_006887.5	1.42842e+08
2	43222560	43222561	DRACH	.	-	GGACT	50	50	28	ZFP36L2	NM_006887.5	9.48371e-07
2	43222630	43222631	DRACH	.	-	GGACA	51	10	10	ZFP36L2	NM_006887.5	0.0020306706491324
2	43888430	43888431	DRACH	.	-	GGACA	59	20	10	LRPPRC	XR_002958896.1	2.38232e+07
2	47160396	47160397	DRACH	.	-	GGACA	527	29	14	CALM2	NM_001305625.1	1.00807e-78
2	47160403	47160404	DRACH	.	-	GGACT	518	17	12	CALM2	NM_001305625.1	1.18281e-58
2	47806860	47806861	DRACH	.	+	AGACT	118	17	23	MSH6	NM_000179.2	8.40691e-16
2	54669547	54669548	DRACH	.	+	GAACT	68	25	23	SPTBN1	XR_002959325.1	2.33508e-13
2	54972368	54972369	DRACH	.	-	GGACT	280	62	42	RTN4	NR_135829.1	1.83721e-11
2	55049822	55049823	DRACH	.	-	GGACC	92	25	12	RTN4	NM_153828.3	5.28217e-26
2	55049974	55049975	DRACH	.	-	GGACC	85	16	10	RTN4	NM_153828.3	1.93513e-37
2	55050049	55050050	DRACH	.	-	TGACT	75	8	27	RTN4	NM_153828.3	1.18349e-222
2	55050061	55050062	DRACH	.	-	GGACT	74	65	80	RTN4	NM_153828.3	0.0
2	61478340	61478341	DRACH	.	-	GGACT	153	44	23	XPO1	NM_003400.4	3.13196e-178
2	65088292	65088293	DRACH	.	-	GAACT	85	28	42	RAB1A	NM_015543.1	1.83189e-06
2	65088340	65088341	DRACH	.	-	TGACT	76	16	40	RAB1A	NM_015543.1	1.57552e-60
2	65270665	65270666	DRACH	.	+	GGACT	81	32	20	ACTR2	NM_001005386.2	8.65414e+09
2	69904602	69904603	DRACH	.	+	GGACT	51	8	19	SNRNP27	NR_037862.2	6.45751e+08
2	70087692	70087693	DRACH	.	+	AGACT	203	72	74	PCBP1	NM_006196.4	0.0
2	70087758	70087759	DRACH	.	+	TGACT	218	11	31	PCBP1	NM_006196.4	0.0
2	70087769	70087770	DRACH	.	+	GGACT	166	82	89	PCBP1	NM_006196.4	0.0
2	70087779	70087780	DRACH	.	+	TGACT	205	45	63	PCBP1	NM_006196.4	0.0
2	70088390	70088391	DRACH	.	+	GGACC	278	28	21	PCBP1	NM_006196.4	2.45919e-248
2	70088420	70088421	DRACH	.	+	GGACA	295	37	44	PCBP1	NM_006196.4	0.0
2	70088524	70088525	DRACH	.	+	TGACT	351	20	18	PCBP1	NM_006196.4	1.51848e-220
2	70088591	70088592	DRACH	.	+	GAACT	284	49	74	PCBP1	NM_006196.4	0.0
2	70296508	70296509	DRACH	.	-	GGACA	106	24	17	FAM136A	NM_032822.3	6.72572e-05
2	70296603	70296604	DRACH	.	-	AGACT	95	32	26	FAM136A	NM_032822.3	5.01193e-15
2	70296699	70296700	DRACH	.	-	GAACT	99	16	14	FAM136A	NM_032822.3	129768
2	70296727	70296728	DRACH	.	-	GAACT	98	23	14	FAM136A	NM_032822.3	2.00874e+08
2	70297382	70297383	DRACH	.	-	GGACA	105	35	51	FAM136A	NM_032822.3	0.0
2	73251297	73251298	DRACH	.	+	GGACT	697	26	11	CCT7	NR_029402.1	1.45534e-180
2	74215131	74215132	DRACH	.	+	GAACT	124	26	17	MTHFD2	NR_027405.1	0.0
2	74460813	74460814	DRACH	.	+	GGACT	55	49	12	INO80B-WBP1	NR_037849.1	1.47115e+07
2	74461220	74461221	DRACH	.	-	GGACA	82	21	49	MOGS	NM_001146158.2	4.31689e-236
2	74461281	74461282	DRACH	.	-	AGACT	72	57	78	MOGS	NM_001146158.2	4.46154e-165
2	74461312	74461313	DRACH	.	-	GGACC	83	28	39	MOGS	NM_001146158.2	3.36855e-140
2	74461680	74461681	DRACH	.	-	GGACC	70	24	21	MOGS	NM_001146158.2	1.01651e-113
2	74461827	74461828	DRACH	.	-	AGACT	61	92	91	MOGS	NM_001146158.2	0.0
2	74462091	74462092	DRACH	.	-	GGACC	51	27	18	MOGS	NM_001146158.2	2.43003e-47
2	74472074	74472075	DRACH	.	-	GGACA	128	47	51	MRPL53	NM_053050.5	9.73738e-229
2	74472080	74472081	DRACH	.	-	GGACT	153	38	33	MRPL53	NM_053050.5	6.3264e-123
2	74529221	74529222	DRACH	.	-	GGACT	183	22	13	AUP1	NR_126510.2	3.24864e-105
2	74529228	74529229	DRACH	.	-	GGACT	183	29	11	AUP1	NR_126510.2	3.94835e-78
2	74531056	74531057	DRACH	.	+	GGACT	51	20	12	HTRA2	NR_135769.1	1.46582e-20
2	74533113	74533114	DRACH	.	+	TGACT	53	38	25	HTRA2	NR_135769.1	4.1616e-74
2	84906589	84906590	DRACH	.	+	GGACT	656	47	49	TMSB10	NM_021103.4	0.0
2	86137618	86137619	DRACH	.	+	GAACT	54	81	79	PTCD3	NM_017952.6	2.08345e-269
2	86137711	86137712	DRACH	.	+	TGACT	52	12	10	PTCD3	NM_017952.6	3.18294e+06
2	86137918	86137919	DRACH	.	+	GGACT	50	68	59	PTCD3	NM_017952.6	0.0
2	86144181	86144182	DRACH	.	-	GGACT	147	23	14	IMMT	NM_001100170.1	4.00608e-22
2	86144376	86144377	DRACH	.	-	GGACT	135	41	30	IMMT	NM_001100170.1	3.31661e-49
2	95087304	95087305	DRACH	.	-	AGACT	75	73	48	MRPS5	NR_136152.2	0.0
2	95087429	95087430	DRACH	.	-	GGACT	85	22	17	MRPS5	NR_136152.2	0.000123639
2	96186038	96186039	DRACH	.	-	TGACT	60	28	18	STARD7	NM_020151.3	1.61282e-130
2	96186092	96186093	DRACH	.	-	GGACA	58	22	29	STARD7	NM_020151.3	3.68567e-215
2	96271367	96271368	DRACH	.	+	GGACA	93	85	83	CIAO1	XM_024453247.1	0.0
2	96271378	96271379	DRACH	.	+	TGACT	94	19	40	CIAO1	XM_024453247.1	0.0
2	96271402	96271403	DRACH	.	+	AGACT	95	86	80	CIAO1	XM_024453247.1	0.0
2	96271423	96271424	DRACH	.	+	GGACC	98	28	17	CIAO1	XM_024453247.1	4.44449e-57
2	96271474	96271475	DRACH	.	+	AGACT	92	52	58	CIAO1	XM_024453247.1	0.0
2	96705993	96705994	DRACH	.	-	GAACT	57	40	34	LMAN2L	NM_001322351.1	2.50319e-56
2	97656656	97656657	DRACH	.	-	GGACA	63	35	30	ACTR1B	NM_005735.4	2.21506e-188
2	97656689	97656690	DRACH	.	-	GGACA	62	10	12	ACTR1B	NM_005735.4	3.96512e-63
2	98609892	98609893	DRACH	.	+	GGACT	54	83	85	UNC50	NM_001330354.1	0.0
2	98618257	98618258	DRACH	.	+	GAACT	76	14	18	UNC50	NM_001330354.1	2.10236e-58
2	99399434	99399435	DRACH	.	+	GAACT	54	37	38	EIF5B	NM_015904.4	1.13923e-20
2	110212418	110212419	DRACH	.	-	GGACT	50	32	18	MTLN	NM_001355251.2	96.7943
2	112531970	112531971	DRACH	.	+	GAACT	60	27	30	TTL	XM_005263599.3	4.58462e-14
2	112532306	112532307	DRACH	.	+	GGACA	73	22	22	TTL	XM_005263599.3	3.32503e-35
2	112532334	112532335	DRACH	.	+	TGACT	76	17	19	TTL	XM_005263599.3	1.8862e+08
2	112589008	112589009	DRACH	.	+	GGACT	81	30	40	CHCHD5	NR_163920.1	2.40143e-143
2	112589025	112589026	DRACH	.	+	AGACT	69	77	70	CHCHD5	NR_163920.1	2.59047e-121
2	112659539	112659540	DRACH	.	+	GGACA	55	47	86	SLC20A1	XM_017004771.2	0.0
2	112663061	112663062	DRACH	.	+	GGACC	70	51	42	SLC20A1	XM_017004771.2	6.76291e-225
2	112663114	112663115	DRACH	.	+	AGACT	86	35	29	SLC20A1	XM_017004771.2	4.81153e-33
2	112663740	112663741	DRACH	.	+	GAACT	147	29	28	SLC20A1	XM_017004771.2	2.35736e-10
2	117830818	117830819	DRACH	.	+	GGACT	54	72	78	DDX18	NM_006773.4	1.14823e-107
2	117830843	117830844	DRACH	.	+	TGACT	62	13	21	DDX18	NM_006773.4	5.57273e-38
2	119372321	119372322	DRACH	.	+	AGACT	238	33	29	DBI	NM_001282635.2	1.01694e-165
2	119681143	119681144	DRACH	.	+	AGACT	58	81	69	TMEM177	XR_002959349.1	0.0
2	119681390	119681391	DRACH	.	+	GGACC	67	49	70	TMEM177	XR_002959349.1	0.0
2	119681547	119681548	DRACH	.	+	GGACC	62	34	45	TMEM177	XR_002959349.1	2.66641e-285
2	119681739	119681740	DRACH	.	+	GGACT	63	87	90	TMEM177	XR_002959349.1	0.0
2	119681805	119681806	DRACH	.	+	GGACA	57	79	89	TMEM177	XR_002959349.1	0.0
2	119681870	119681871	DRACH	.	+	GGACC	62	87	88	TMEM177	XR_002959349.1	0.0
2	119681947	119681948	DRACH	.	+	GAACT	86	59	89	TMEM177	XR_002959349.1	5.57338e-158
2	119681955	119681956	DRACH	.	+	GGACT	75	76	74	TMEM177	XR_002959349.1	2.1121e-152
2	119681965	119681966	DRACH	.	+	GGACT	59	78	71	TMEM177	XR_002959349.1	1.45107e-194
2	119682004	119682005	DRACH	.	+	GAACT	86	70	75	TMEM177	XR_002959349.1	1.20338e-98
2	121727328	121727329	DRACH	.	-	GGACA	72	19	35	NIFK	NM_032390.5	2.30714e-101
2	121727670	121727671	DRACH	.	-	GGACT	60	85	94	NIFK	NM_032390.5	6.36624e-25
2	121727776	121727777	DRACH	.	-	AGACT	92	51	26	NIFK	NM_032390.5	1.54403e+09
2	121727852	121727853	DRACH	.	-	GAACT	102	19	18	NIFK	NM_032390.5	0.0356524
2	127706218	127706219	DRACH	.	-	GAACT	53	43	50	WDR33	NM_018383.5	2.07318e-116
2	127706275	127706276	DRACH	.	-	GAACT	52	25	35	WDR33	NM_018383.5	1.98153e-34
2	127706313	127706314	DRACH	.	-	GAACT	50	54	60	WDR33	NM_018383.5	1.74732e-81
2	127846711	127846712	DRACH	.	-	GGACT	53	91	76	POLR2D	NM_004805.4	1.40345e-21
2	127846797	127846798	DRACH	.	-	GGACC	53	77	69	POLR2D	NM_004805.4	2.37706e-239
2	127847001	127847002	DRACH	.	-	GAACT	51	82	95	POLR2D	NM_004805.4	0.0
2	130151868	130151869	DRACH	.	-	GGACC	65	25	34	SMPD4	NR_033231.3	1.07251e+08
2	130151983	130151984	DRACH	.	-	AGACT	64	58	59	SMPD4	NR_033231.3	7.79052e-54
2	130152108	130152109	DRACH	.	-	GGACA	61	72	83	SMPD4	NR_033231.3	6.0562e-87
2	130152114	130152115	DRACH	.	-	GGACC	58	62	55	SMPD4	NR_033231.3	1.24745e-78
2	130152282	130152283	DRACH	.	-	GGACT	58	64	80	SMPD4	NR_033231.3	0.0
2	130190638	130190639	DRACH	.	+	AGACT	579	20	14	MZT2B	NM_001330282.2	0.0
2	130346490	130346491	DRACH	.	+	GGACA	89	15	15	IMP4	XM_024453220.1	9.62994e-41
2	130346496	130346497	DRACH	.	+	GGACT	79	86	82	IMP4	XM_024453220.1	0.0
2	130346503	130346504	DRACH	.	+	GAACT	91	52	30	IMP4	XM_024453220.1	1.89066e-152
2	130346543	130346544	DRACH	.	+	GAACT	91	80	64	IMP4	XM_024453220.1	0.0
2	130346566	130346567	DRACH	.	+	GAACT	90	33	18	IMP4	XM_024453220.1	8.48665e-43
2	130346579	130346580	DRACH	.	+	GAACT	90	86	89	IMP4	XM_024453220.1	0.0
2	131048375	131048376	DRACH	.	-	GGACT	54	22	11	FAM168B	XM_017003328.1	9.37812e-40
2	131484047	131484048	DRACH	.	-	AGACT	226	27	18	MZT2A	XM_024453051.1	7.04558e-30
2	135840751	135840752	DRACH	.	-	GGACA	99	45	45	MCM6	NM_005915.6	2.314e-307
2	135840802	135840803	DRACH	.	-	GAACT	107	61	52	MCM6	NM_005915.6	0.0
2	152735001	152735002	DRACH	.	+	GGACT	58	43	12	ARL6IP6	NR_146422.2	1.8007e-13
2	152735055	152735056	DRACH	.	+	GGACA	55	9	15	ARL6IP6	NR_146422.2	2.48406e-37
2	152759758	152759759	DRACH	.	+	GGACA	60	10	27	ARL6IP6	NR_146422.2	1.13973e-157
2	152759925	152759926	DRACH	.	+	AGACT	58	19	28	ARL6IP6	NR_146422.2	1.73409e-64
2	170966050	170966051	DRACH	.	+	GGACA	78	23	25	GORASP2	NM_001201428.2	1.30444e-181
2	170966649	170966650	DRACH	.	+	AGACT	82	22	13	GORASP2	NM_001201428.2	3.60068e-37
2	171983234	171983235	DRACH	.	+	GAACT	84	19	12	HAT1	NR_027862.1	576837
2	174075097	174075098	DRACH	.	-	GGACA	166	15	10	OLA1	NM_001011708.3	2.72592e-42
2	176095639	176095640	DRACH	.	+	GAACT	60	43	20	HOXD13	XM_011511068.2	2.9229e-09
2	176095664	176095665	DRACH	.	+	GAACT	65	42	34	HOXD13	XM_011511068.2	2.33895e-42
2	176095669	176095670	DRACH	.	+	TGACT	56	34	53	HOXD13	XM_011511068.2	5.09541e-115
2	176095925	176095926	DRACH	.	+	GAACT	65	18	14	HOXD13	XM_011511068.2	0.0003232015901307
2	176337564	176337565	DRACH	.	+	GAACT	77	32	37	MTX2	XM_011510497.2	3.22153e-36
2	177219495	177219496	DRACH	.	+	GAACT	290	53	53	HNRNPA3	NR_138470.2	8.75539e-265
2	177219580	177219581	DRACH	.	+	GGACT	238	66	71	HNRNPA3	NR_138470.2	2.51654e-98
2	177221251	177221252	DRACH	.	+	GGACA	67	12	10	HNRNPA3	NR_138470.2	6.02943e+09
2	181062970	181062971	DRACH	.	+	GGACT	89	80	89	UBE2E3	NM_182678.2	6.58577e-198
2	186509146	186509147	DRACH	.	+	AGACT	64	20	10	ZC3H15	XM_017004502.1	1.23614e+07
2	186509218	186509219	DRACH	.	+	GGACA	61	23	20	ZC3H15	XM_017004502.1	0.00137438
2	197392320	197392321	DRACH	.	-	GAACT	129	40	34	SF3B1	XR_001738680.2	1.96591e-06
2	197487012	197487013	DRACH	.	-	GAACT	627	58	45	HSPD1	NM_199440.1	0.0
2	197487103	197487104	DRACH	.	-	GGACC	630	20	22	HSPD1	NM_199440.1	2.14658e-35
2	197497312	197497313	DRACH	.	-	TGACT	256	7	11	HSPD1	NM_199440.1	0.0263806
2	197497331	197497332	DRACH	.	-	TGACT	247	20	20	HSPD1	NM_199440.1	1.21528e-127
2	199963836	199963837	DRACH	.	+	GGACT	52	83	69	MAIP1	NR_161377.1	2.68154e-11
2	202206723	202206724	DRACH	.	-	TGACT	183	4	21	SUMO1	NR_163943.1	1.42842e+08
2	202206839	202206840	DRACH	.	-	GAACT	157	65	72	SUMO1	NR_163943.1	5.22647e-67
2	202206844	202206845	DRACH	.	-	GAACT	146	53	66	SUMO1	NR_163943.1	1.04115e-59
2	202206876	202206877	DRACH	.	-	TGACT	166	6	12	SUMO1	NR_163943.1	3.23314e-09
2	202206882	202206883	DRACH	.	-	GGACT	151	68	67	SUMO1	NR_163943.1	0.0
2	202206931	202206932	DRACH	.	-	TGACT	163	8	35	SUMO1	NM_001005782.2	1.44491e-38
2	202206991	202206992	DRACH	.	-	GGACA	129	15	37	SUMO1	NM_001005782.2	1.60577e-65
2	206124141	206124142	DRACH	.	-	GGACA	62	19	24	NDUFS1	NM_001199982.2	2.63296e-74
2	206159690	206159691	DRACH	.	+	GAACT	70	51	27	ELSE	ELSE	2.87692e-96
2	206159746	206159747	DRACH	.	+	GGACA	72	47	60	ELSE	ELSE	0.0
2	206162839	206162840	DRACH	.	+	GGACT	1005	35	23	EEF1B2	NM_001037663.1	0.0
2	218254087	218254088	DRACH	.	+	AGACT	381	49	37	ARPC2	XM_017003113.1	8.42539e-188
2	218272790	218272791	DRACH	.	+	TGACT	85	49	76	PNKD	NM_001077399.3	0.0
2	218661000	218661001	DRACH	.	+	AGACT	63	51	47	BCS1L	NR_163955.1	1.82272e-190
2	218661021	218661022	DRACH	.	+	GGACA	56	43	61	BCS1L	NR_163955.1	0.0
2	219219524	219219525	DRACH	.	-	GGACT	133	45	31	ATG9A	NR_104255.2	9.51e-321
2	219219660	219219661	DRACH	.	-	GGACA	139	18	18	ATG9A	NR_104255.2	8.61107e-37
2	219220234	219220235	DRACH	.	-	GGACT	99	56	53	ATG9A	NR_104255.2	3.16885e-195
2	219223675	219223676	DRACH	.	-	AGACT	55	33	10	ATG9A	NR_104255.2	6.09558e-13
2	219506879	219506880	DRACH	.	+	GGACC	50	26	23	GMPPA	XM_024452823.1	1.57868e-45
2	222571882	222571883	DRACH	.	-	GGACC	97	16	15	FARSB	NR_130154.2	1.32111e-95
2	229767381	229767382	DRACH	.	-	GGACT	51	86	69	TRIP12	XM_024453223.1	1.30598e-251
2	229767660	229767661	DRACH	.	-	TGACT	51	20	30	TRIP12	XM_024453223.1	1.65063e-79
2	230878939	230878940	DRACH	.	+	GAACT	92	39	15	ITM2C	NM_001287241.2	4.17317e-29
2	231172693	231172694	DRACH	.	+	TGACT	80	19	12	PSMD1	NR_034059.1	17.4151
2	231172718	231172719	DRACH	.	+	GAACT	99	14	11	PSMD1	NR_034059.1	2.89826e+07
2	231455016	231455017	DRACH	.	-	TGACT	552	13	10	NCL	NM_005381.3	3.70464e-27
2	231455100	231455101	DRACH	.	-	GGACA	396	43	45	NCL	NM_005381.3	0.0
2	231455148	231455149	DRACH	.	-	GGACT	418	93	89	NCL	NM_005381.3	0.0
2	231455528	231455529	DRACH	.	-	GGACT	314	29	22	NCL	NM_005381.3	4.63612e-273
2	231713225	231713226	DRACH	.	+	TGACT	923	19	14	PTMA	NM_001099285.1	0.0
2	231808439	231808440	DRACH	.	+	GAACT	54	35	15	COPS7B	XR_001738900.2	1.35724e-68
2	231808535	231808536	DRACH	.	+	GGACC	56	23	21	COPS7B	XR_001738900.2	2.03281e-163
2	231808622	231808623	DRACH	.	+	AGACT	51	45	44	COPS7B	XR_001738900.2	6.053e-57
2	240130912	240130913	DRACH	.	-	AGACT	231	63	62	COPS9	NM_001163424.2	0.0
2	240130984	240130985	DRACH	.	-	GGACA	246	16	19	COPS9	NM_001163424.2	5.48557e-56
2	241160438	241160439	DRACH	.	+	GAACT	109	27	11	PPP1R7	NM_001282412.1	1.763e+08
2	241167158	241167159	DRACH	.	+	AGACT	61	8	11	PPP1R7	NM_001282414.1	0.0005306641347505
2	241182863	241182864	DRACH	.	+	GAACT	64	53	36	PPP1R7	NM_001282412.1	0.0
2	241229227	241229228	DRACH	.	-	TGACT	209	15	22	HDLBP	NM_005336.5	4.01372e-30
2	241229347	241229348	DRACH	.	-	AGACT	307	49	31	HDLBP	NM_005336.5	0.0
2	241229405	241229406	DRACH	.	-	GGACC	307	17	11	HDLBP	NM_005336.5	2.28275e-162
2	241239650	241239651	DRACH	.	-	GGACT	119	30	13	HDLBP	NM_005336.5	3.31381e-34
2	241253021	241253022	DRACH	.	-	GGACT	52	21	13	HDLBP	NM_005336.5	1.86191e-71
2	241352092	241352093	DRACH	.	+	AGACT	116	28	34	SEPTIN2	NM_001008491.2	2.48848e-18
2	241495351	241495352	DRACH	.	-	AGACT	159	51	29	STK25	NM_001282308.2	0.0
2	241495598	241495599	DRACH	.	-	GAACT	138	45	72	STK25	NM_001282308.2	0.0
2	241498647	241498648	DRACH	.	-	GGACT	105	20	14	STK25	NM_001282308.2	1.3774e-16
2	241499368	241499369	DRACH	.	-	GGACT	96	25	31	STK25	NM_001282308.2	1.07928e-169
2	241500743	241500744	DRACH	.	-	GGACT	75	41	10	STK25	NM_001282308.2	4.70186e-23
2	241508131	241508132	DRACH	.	-	GGACT	53	62	21	STK25	NM_001271980.2	7.47692e-87
2	241675925	241675926	DRACH	.	-	GGACA	201	58	76	DTYMK	NR_135492.2	0.0
2	241675940	241675941	DRACH	.	-	GGACC	236	15	10	DTYMK	NR_135492.2	4.64355e-19
3	9757529	9757530	DRACH	.	-	GGACC	114	31	10	CAMK1	XR_940505.2	3.97101e-24
3	9780183	9780184	DRACH	.	-	GGACA	76	16	11	TADA3	NR_103488.1	2.89673e-33
3	9837875	9837876	DRACH	.	-	GGACT	119	24	16	RPUSD3	NM_001351736.2	4.26897e-18
3	9892998	9892999	DRACH	.	+	GGACA	91	31	39	JAGN1	NM_001363890.1	0.0
3	9893148	9893149	DRACH	.	+	GGACT	110	78	94	JAGN1	NM_001363890.1	0.0
3	9893336	9893337	DRACH	.	+	AGACT	131	76	86	JAGN1	NM_001363890.1	0.0
3	9893400	9893401	DRACH	.	+	GGACA	120	13	27	JAGN1	NM_001363890.1	6.84587e-89
3	9893420	9893421	DRACH	.	+	GGACA	78	87	93	JAGN1	NM_001363890.1	0.0
3	9893567	9893568	DRACH	.	+	GAACT	149	48	71	JAGN1	NM_001363890.1	0.0
3	9893615	9893616	DRACH	.	+	GAACT	154	71	90	JAGN1	NM_001363890.1	0.0
3	9893705	9893706	DRACH	.	+	AGACT	142	45	29	JAGN1	NM_001363890.1	1.08124e-79
3	9986646	9986647	DRACH	.	-	GAACT	66	50	39	EMC3	NM_018447.3	1.02228e-279
3	10126586	10126587	DRACH	.	+	GGACT	196	28	17	BRK1	NM_018462.5	0.0
3	10126841	10126842	DRACH	.	+	GGACA	210	18	21	BRK1	NM_018462.5	2.448e-216
3	10301218	10301219	DRACH	.	-	GGACT	129	71	51	SEC13	NM_001136232.2	0.0
3	12583961	12583962	DRACH	.	-	GGACA	71	25	30	RAF1	NR_148942.2	1.50717e-230
3	12583975	12583976	DRACH	.	-	GAACT	71	69	89	RAF1	NR_148942.2	0.0
3	12584014	12584015	DRACH	.	-	AGACT	78	49	27	RAF1	NR_148942.2	3.5801e-100
3	12584023	12584024	DRACH	.	-	GGACT	69	83	79	RAF1	NR_148942.2	0.0
3	12584085	12584086	DRACH	.	-	GGACT	64	77	87	RAF1	NR_148942.2	0.0
3	12584386	12584387	DRACH	.	-	AGACT	52	79	77	RAF1	NR_148942.2	0.0
3	12584395	12584396	DRACH	.	-	GGACC	53	74	83	RAF1	NR_148942.2	0.0
3	13316599	13316600	DRACH	.	-	GGACT	53	72	67	NUP210	NM_024923.4	0.0
3	14142932	14142933	DRACH	.	+	GAACT	68	60	88	TMEM43	NM_024334.2	0.0
3	14143281	14143282	DRACH	.	+	GAACT	75	19	15	TMEM43	NM_024334.2	0.201157
3	14198149	14198150	DRACH	.	+	AGACT	332	63	16	LSM3	NM_014463.3	7.641e-42
3	15052310	15052311	DRACH	.	-	GGACT	109	81	85	MRPS25	NR_135247.2	2.5265e-212
3	15052338	15052339	DRACH	.	-	AGACT	93	58	51	MRPS25	NR_135247.2	0.0
3	15052444	15052445	DRACH	.	-	GGACT	115	71	65	MRPS25	NR_135247.2	0.0
3	23891071	23891072	DRACH	.	+	GGACA	166	10	16	UBE2E1	NM_003341.5	0.00888859
3	23919545	23919546	DRACH	.	+	GGACA	1884	11	12	RPL15	NM_001253379.2	5.51029e-09
3	28319654	28319655	DRACH	.	+	GAACT	71	31	24	CMC1	NR_138585.2	9.95606e-05
3	31636984	31636985	DRACH	.	+	GGACT	59	17	18	STT3B	XM_017005857.2	19833.2
3	32454326	32454327	DRACH	.	+	GGACC	58	33	22	CMTM7	NM_138410.4	2.06237e-110
3	32996872	32996873	DRACH	.	-	GGACC	64	11	13	GLB1	NM_001135602.2	3.13967e-18
3	32997054	32997055	DRACH	.	-	GGACC	55	18	28	GLB1	NM_001135602.2	1.95536e-66
3	32997098	32997099	DRACH	.	-	AGACT	57	93	93	GLB1	NM_001135602.2	0.0
3	32997159	32997160	DRACH	.	-	GGACA	60	20	18	GLB1	NM_001135602.2	9.01613e-74
3	32997182	32997183	DRACH	.	-	GAACT	60	15	17	GLB1	NM_001135602.2	2.84141e-46
3	32997218	32997219	DRACH	.	-	GAACT	58	12	12	GLB1	NM_001135602.2	3.28346e-16
3	33142466	33142467	DRACH	.	+	AGACT	135	19	12	CRTAP	NM_006371.5	4.02546e-165
3	33142875	33142876	DRACH	.	+	GAACT	170	21	21	CRTAP	NM_006371.5	0.0
3	33866633	33866634	DRACH	.	+	GGACT	57	81	58	PDCD6IP	NM_001162429.2	0.0
3	33866848	33866849	DRACH	.	+	GGACA	72	11	10	PDCD6IP	NM_001162429.2	583818
3	39396981	39396982	DRACH	.	+	AGACT	51	71	48	SLC25A38	XM_006713214.2	2.19325e-141
3	39397070	39397071	DRACH	.	+	GGACA	50	70	70	SLC25A38	XM_006713214.2	0.0
3	39411961	39411962	DRACH	.	+	GGACT	114	27	11	RPSA	NM_001304288.2	0.0
3	40312106	40312107	DRACH	.	+	GGACT	108	63	80	EIF1B	NM_005875.3	0.0
3	41239962	41239963	DRACH	.	+	TGACT	95	15	12	CTNNB1	XM_006712983.2	63812.5
3	41240330	41240331	DRACH	.	+	GGACA	189	14	12	CTNNB1	XM_006712983.2	5.32003e-40
3	42594761	42594762	DRACH	.	+	GAACT	55	45	54	SS18L2	NM_016305.3	8.42673e-220
3	43079503	43079504	DRACH	.	-	TGACT	70	13	20	POMGNT2	XM_011534163.2	4.17903e-48
3	43079508	43079509	DRACH	.	-	GGACC	63	92	86	POMGNT2	XM_011534163.2	0.0
3	43079599	43079600	DRACH	.	-	GAACT	60	72	92	POMGNT2	XM_011534163.2	0.0
3	43080021	43080022	DRACH	.	-	GGACC	52	19	18	POMGNT2	XM_011534163.2	4541.19
3	43080085	43080086	DRACH	.	-	GGACA	50	14	21	POMGNT2	XM_011534163.2	2.05275e-35
3	46921781	46921782	DRACH	.	-	GAACT	68	28	31	CCDC12	XR_002959493.1	2.23115e+09
3	46921945	46921946	DRACH	.	-	AGACT	65	22	12	CCDC12	XR_002959493.1	1.68441e-38
3	47413786	47413787	DRACH	.	-	GGACT	72	71	69	SCAP	NM_001320044.2	0.0
3	47413857	47413858	DRACH	.	-	GGACT	86	73	71	SCAP	NM_001320044.2	0.0
3	47414016	47414017	DRACH	.	-	GGACC	98	26	10	SCAP	NM_001320044.2	7.95911e-20
3	47417541	47417542	DRACH	.	-	TGACT	60	17	11	SCAP	NM_001320044.2	1.36404e-45
3	47417556	47417557	DRACH	.	-	GGACT	61	28	28	SCAP	NM_001320044.2	1.21306e-274
3	47586453	47586454	DRACH	.	-	GGACT	117	27	24	SMARCC1	NM_003074.4	1.48367e-72
3	47846589	47846590	DRACH	.	+	GAACT	56	80	92	DHX30	NM_001330990.1	0.0
3	47846777	47846778	DRACH	.	+	AGACT	56	77	64	DHX30	NM_001330990.1	0.0
3	47846945	47846946	DRACH	.	+	GGACA	57	19	11	DHX30	NM_001330990.1	6.8469e-35
3	47847912	47847913	DRACH	.	+	GGACA	79	8	11	DHX30	NM_001330990.1	5.51029e-09
3	47852024	47852025	DRACH	.	-	GGACT	80	34	15	MAP4	XR_002959533.1	7.88575e-50
3	48468042	48468043	DRACH	.	-	GGACC	70	37	41	SHISA5	NM_001272066.1	8.74895e-204
3	48468206	48468207	DRACH	.	-	AGACT	62	13	12	SHISA5	NM_001272066.1	9.29202e+08
3	48468560	48468561	DRACH	.	-	GGACT	50	18	13	SHISA5	NM_001272066.1	212.004
3	48747032	48747033	DRACH	.	-	GAACT	54	33	35	PRKAR2A	XR_002959547.1	1.21085e-36
3	48983491	48983492	DRACH	.	+	GGACT	72	58	61	ARIH2	NR_146084.2	0.0
3	49013928	49013929	DRACH	.	+	TGACT	57	23	18	WDR6	NM_001320546.2	7.90402e-60
3	49015205	49015206	DRACH	.	+	GGACT	72	94	92	WDR6	NM_001320546.2	0.0
3	49015283	49015284	DRACH	.	+	TGACT	87	43	60	WDR6	NM_001320546.2	0.0
3	49015485	49015486	DRACH	.	+	GAACT	115	43	54	WDR6	NM_001320546.2	3.69389e-253
3	49015548	49015549	DRACH	.	+	TGACT	114	11	10	WDR6	NM_001320546.2	24325.3
3	49015862	49015863	DRACH	.	+	GAACT	128	30	14	WDR6	NM_001320546.2	1.00004e-28
3	49015884	49015885	DRACH	.	+	AGACT	84	56	53	WDR6	NM_001320546.2	0.0
3	49030054	49030055	DRACH	.	-	AGACT	53	64	66	QRICH1	NM_001320584.1	0.0
3	49098082	49098083	DRACH	.	-	GGACT	272	31	13	QARS1	NR_073590.2	1.45446e-216
3	49357511	49357512	DRACH	.	-	GAACT	359	28	35	GPX1	NM_001329455.1	0.0
3	49358288	49358289	DRACH	.	-	GGACA	224	13	15	GPX1	NM_001329455.1	2.17392e-257
3	49359325	49359326	DRACH	.	-	GGACT	482	42	21	RHOA	NM_001313945.2	0.0
3	49683441	49683442	DRACH	.	+	GGACT	117	32	13	APEH	XM_011533661.2	2.27876e-61
3	50118686	50118687	DRACH	.	+	GGACA	62	35	14	RBM5	NR_036627.3	2.54121e-29
3	50288036	50288037	DRACH	.	-	GGACA	158	27	24	IFRD2	NM_006764.4	1.31375e-273
3	50288167	50288168	DRACH	.	-	AGACT	141	19	12	IFRD2	NM_006764.4	1.05288e-09
3	50290405	50290406	DRACH	.	-	GGACT	93	26	20	IFRD2	NM_006764.4	3.95787e-49
3	50353804	50353805	DRACH	.	+	GGACC	62	61	40	CYB561D2	NM_007022.5	1.05024e-107
3	50353813	50353814	DRACH	.	+	GAACT	59	32	76	CYB561D2	NM_007022.5	0.0
3	50353852	50353853	DRACH	.	+	GGACA	55	64	67	CYB561D2	NM_007022.5	2.14398e-206
3	50354812	50354813	DRACH	.	-	GGACC	83	22	28	TMEM115	NM_007024.5	1.26019e-42
3	50354849	50354850	DRACH	.	-	GGACC	100	22	16	TMEM115	NM_007024.5	8.94366e-16
3	50354860	50354861	DRACH	.	-	TGACT	98	27	30	TMEM115	NM_007024.5	1.55654e-109
3	50354901	50354902	DRACH	.	-	AGACT	87	97	91	TMEM115	NM_007024.5	0.0
3	50355054	50355055	DRACH	.	-	GGACA	80	71	86	TMEM115	NM_007024.5	0.0
3	50355188	50355189	DRACH	.	-	GGACT	90	81	92	TMEM115	NM_007024.5	0.0
3	50355265	50355266	DRACH	.	-	TGACT	88	32	26	TMEM115	NM_007024.5	1.1577e-33
3	50355442	50355443	DRACH	.	-	GGACA	87	44	35	TMEM115	NM_007024.5	2.10162e-36
3	50358341	50358342	DRACH	.	-	GAACT	71	38	33	TMEM115	NM_007024.5	1.76026e-76
3	50358413	50358414	DRACH	.	-	GGACA	63	38	42	TMEM115	NM_007024.5	4.50785e-175
3	50358599	50358600	DRACH	.	-	GGACT	56	93	91	TMEM115	NM_007024.5	0.0
3	50358882	50358883	DRACH	.	-	GGACC	50	68	55	TMEM115	NM_007024.5	0.0
3	51389037	51389038	DRACH	.	+	GAACT	129	58	89	MANF	NM_006010.6	0.0
3	51389077	51389078	DRACH	.	+	GGACC	124	50	47	MANF	NM_006010.6	0.0
3	51389290	51389291	DRACH	.	+	GGACT	117	44	29	MANF	NM_006010.6	7.15344e-232
3	51703903	51703904	DRACH	.	+	GGACT	66	71	69	TEX264	NR_024012.3	0.0
3	51703942	51703943	DRACH	.	+	GGACC	70	39	31	TEX264	NR_024012.3	3.60844e-176
3	51703950	51703951	DRACH	.	+	GGACT	75	63	43	TEX264	NR_024012.3	0.0
3	51703965	51703966	DRACH	.	+	GGACT	67	52	36	TEX264	NR_024012.3	7.33587e-258
3	51704055	51704056	DRACH	.	+	GAACT	83	54	51	TEX264	NR_024012.3	0.0
3	51704064	51704065	DRACH	.	+	AGACT	84	21	19	TEX264	NR_024012.3	6.91045e-172
3	51704076	51704077	DRACH	.	+	AGACT	83	30	21	TEX264	NR_024012.3	9.9971e-229
3	51704127	51704128	DRACH	.	+	GGACC	82	24	17	TEX264	NR_024012.3	4.50534e-133
3	51704208	51704209	DRACH	.	+	GGACT	71	76	56	TEX264	NR_024012.3	0.0
3	51993719	51993720	DRACH	.	-	GGACT	2500	75	75	RPL29	NM_000992.3	0.0
3	51993727	51993728	DRACH	.	-	GGACA	2500	40	38	RPL29	NM_000992.3	0.0
3	52401130	52401131	DRACH	.	-	TGACT	81	53	45	BAP1	XM_017007303.2	0.0
3	52401257	52401258	DRACH	.	-	GGACC	92	40	24	BAP1	XM_017007303.2	2.72345e-82
3	52401586	52401587	DRACH	.	-	GAACT	78	38	30	BAP1	XM_017007303.2	0.0
3	52401605	52401606	DRACH	.	-	GAACT	80	19	10	BAP1	XM_017007303.2	1.35674e-27
3	52401905	52401906	DRACH	.	-	TGACT	70	29	12	BAP1	XM_017007303.2	3.58205e-68
3	52402014	52402015	DRACH	.	-	GGACC	68	29	11	BAP1	XM_017007303.2	2.89472e-29
3	52524448	52524449	DRACH	.	-	GGACA	450	30	12	NT5DC2	XM_006713303.3	4.80459e-182
3	52694594	52694595	DRACH	.	-	GAACT	55	35	55	GLT8D1	XR_002959551.1	1.55406e-81
3	52694607	52694608	DRACH	.	-	TGACT	61	7	39	GLT8D1	XR_002959551.1	3.01763e-44
3	52694664	52694665	DRACH	.	-	AGACT	66	77	85	GLT8D1	XR_002959551.1	0.0
3	52694671	52694672	DRACH	.	-	AGACT	66	38	63	GLT8D1	XR_002959551.1	3.43709e-229
3	52694831	52694832	DRACH	.	-	GAACT	59	75	93	GLT8D1	XR_002959551.1	1.10252e-82
3	52694945	52694946	DRACH	.	-	GGACT	54	72	71	GLT8D1	XR_002959551.1	1.38038e-158
3	53091868	53091869	DRACH	.	-	GGACC	68	47	27	RFT1	XR_001740360.2	1.09372e-55
3	53091885	53091886	DRACH	.	-	GGACA	69	10	11	RFT1	XR_001740360.2	0.0651037
3	53091902	53091903	DRACH	.	-	TGACT	68	15	19	RFT1	XR_001740360.2	1.2576e-24
3	53091943	53091944	DRACH	.	-	GGACT	56	84	78	RFT1	XR_001740360.2	0.0
3	53091985	53091986	DRACH	.	-	GGACA	69	25	18	RFT1	XR_001740360.2	7.21835e-42
3	53092406	53092407	DRACH	.	-	GGACA	58	12	11	RFT1	XR_001740360.2	5.32438e-20
3	53885440	53885441	DRACH	.	-	GGACT	116	47	39	SELENOK	NM_021237.5	5.57748e-246
3	57572111	57572112	DRACH	.	-	GGACT	102	34	11	ARF4	NM_001660.4	21334
3	57572247	57572248	DRACH	.	-	GGACT	99	14	19	ARF4	NM_001660.4	109501
3	57572264	57572265	DRACH	.	-	GAACT	96	22	11	ARF4	NM_001660.4	0.0009491197227473
3	58172149	58172150	DRACH	.	+	GGACC	52	23	20	FLNB	NM_001164317.2	9.83593e-14
3	58427763	58427764	DRACH	.	-	GGACA	123	8	11	PDHB	NR_033384.1	0.00732845
3	58428027	58428028	DRACH	.	-	GGACT	119	69	67	PDHB	NR_033384.1	2.93439e-54
3	64018898	64018899	DRACH	.	-	GAACT	116	8	21	PSMD6	NM_001271780.1	0.000438864
3	69085129	69085130	DRACH	.	+	GGACA	84	8	10	ARL6IP5	NM_006407.4	8.7342e-37
3	69104602	69104603	DRACH	.	+	AGACT	110	71	54	ARL6IP5	NM_006407.4	6.45445e-207
3	69104610	69104611	DRACH	.	+	TGACT	94	39	56	ARL6IP5	NM_006407.4	1.18897e-163
3	69104777	69104778	DRACH	.	+	GAACT	115	62	87	ARL6IP5	NM_006407.4	0.0
3	69105350	69105351	DRACH	.	+	GGACT	171	56	32	ARL6IP5	NM_006407.4	0.000422977
3	100178445	100178446	DRACH	.	+	TGACT	120	29	33	CMSS1	NM_032359.4	161452
3	100365485	100365486	DRACH	.	-	GAACT	50	72	77	TOMM70	NM_014820.5	0.0
3	100748515	100748516	DRACH	.	+	GGACC	79	30	29	TFG	NM_001007565.2	0.0
3	100748584	100748585	DRACH	.	+	AGACT	80	44	47	TFG	NM_001007565.2	0.0
3	101565971	101565972	DRACH	.	+	AGACT	53	28	31	TRMT10C	NM_017819.4	3.28447e+07
3	101565987	101565988	DRACH	.	+	AGACT	55	93	87	TRMT10C	NM_017819.4	5.62697e-34
3	101566151	101566152	DRACH	.	+	TGACT	50	46	29	TRMT10C	NM_017819.4	9.19097e-76
3	101566191	101566192	DRACH	.	+	GAACT	62	37	56	TRMT10C	NM_017819.4	2.37779e-34
3	108047269	108047270	DRACH	.	-	GGACT	90	23	11	CD47	XR_001740374.2	1.54446e+06
3	108080151	108080152	DRACH	.	-	TGACT	50	50	67	CD47	XR_001740374.2	6.68314e-238
3	113811428	113811429	DRACH	.	+	GGACT	50	24	15	ATP6V1A	NM_001690.4	1.92944e-26
3	119498685	119498686	DRACH	.	+	GGACT	76	12	29	TIMMDC1	XM_017006556.1	2.63511e-282
3	119523751	119523752	DRACH	.	+	GGACT	100	71	51	TIMMDC1	XM_017006556.1	1.61425e-147
3	119523767	119523768	DRACH	.	+	GAACT	119	24	13	TIMMDC1	XM_017006556.1	4.00925e-15
3	120394532	120394533	DRACH	.	-	GGACT	88	56	42	FSTL1	NM_007085.5	0.0
3	120394761	120394762	DRACH	.	-	GGACC	74	20	13	FSTL1	NM_007085.5	1.11621e-61
3	120395019	120395020	DRACH	.	-	GAACT	61	20	13	FSTL1	NM_007085.5	1.65772e-88
3	124737928	124737929	DRACH	.	+	GAACT	57	58	92	UMPS	NR_033437.1	0.0
3	124738100	124738101	DRACH	.	+	AGACT	53	87	84	UMPS	NR_033437.1	1.58804e-215
3	124744071	124744072	DRACH	.	+	AGACT	86	74	65	UMPS	NR_033437.1	1.67324e-189
3	127573124	127573125	DRACH	.	-	GGACT	60	35	22	TPRA1	NR_073377.3	7.17379e-12
3	127573446	127573447	DRACH	.	-	GGACC	57	35	25	TPRA1	NR_073377.3	2.84933e-10
3	127573494	127573495	DRACH	.	-	GGACA	58	21	24	TPRA1	NR_073377.3	141355
3	127621844	127621845	DRACH	.	+	GGACA	123	79	82	MCM2	NR_073375.2	0.0
3	127621868	127621869	DRACH	.	+	GAACT	227	59	93	MCM2	NR_073375.2	0.0
3	127621923	127621924	DRACH	.	+	TGACT	204	37	47	MCM2	NR_073375.2	0.0
3	127671446	127671447	DRACH	.	+	GAACT	53	9	11	PODXL2	NM_015720.4	7.0085
3	127672436	127672437	DRACH	.	+	GGACC	73	25	17	PODXL2	NM_015720.4	23.7255
3	127672445	127672446	DRACH	.	+	GGACT	52	81	90	PODXL2	NM_015720.4	0.0
3	127672466	127672467	DRACH	.	+	GGACA	64	28	21	PODXL2	NM_015720.4	1.46069e-22
3	127672515	127672516	DRACH	.	+	GGACC	68	66	55	PODXL2	NM_015720.4	8.55431e-129
3	127672529	127672530	DRACH	.	+	GGACC	78	27	22	PODXL2	NM_015720.4	1.86879e-15
3	127672648	127672649	DRACH	.	+	GGACC	60	77	59	PODXL2	NM_015720.4	0.0
3	127672762	127672763	DRACH	.	+	GGACT	69	88	90	PODXL2	NM_015720.4	0.0
3	128069675	128069676	DRACH	.	+	GGACA	109	39	47	SEC61A1	NM_013336.4	0.0
3	128069751	128069752	DRACH	.	+	GGACT	100	88	89	SEC61A1	NM_013336.4	0.0
3	128069858	128069859	DRACH	.	+	GAACT	117	86	91	SEC61A1	NM_013336.4	0.0
3	128070116	128070117	DRACH	.	+	GGACC	121	49	51	SEC61A1	NM_013336.4	0.0
3	128070168	128070169	DRACH	.	+	GGACT	96	88	88	SEC61A1	NM_013336.4	0.0
3	128070226	128070227	DRACH	.	+	GGACA	143	55	70	SEC61A1	NM_013336.4	6.47709e-55
3	128070231	128070232	DRACH	.	+	GAACT	135	20	27	SEC61A1	NM_013336.4	4.84583e-12
3	128070320	128070321	DRACH	.	+	TGACT	125	43	39	SEC61A1	NM_013336.4	0.0
3	128070422	128070423	DRACH	.	+	GGACA	166	25	46	SEC61A1	NM_013336.4	0.0
3	128070474	128070475	DRACH	.	+	GGACA	137	15	24	SEC61A1	NM_013336.4	0.0
3	128070533	128070534	DRACH	.	+	GGACA	173	66	90	SEC61A1	NM_013336.4	0.0
3	128070543	128070544	DRACH	.	+	TGACT	163	41	49	SEC61A1	NM_013336.4	0.0
3	128070622	128070623	DRACH	.	+	GGACT	141	81	81	SEC61A1	NM_013336.4	0.0
3	128070690	128070691	DRACH	.	+	GGACA	189	16	10	SEC61A1	NM_013336.4	0.0069135
3	128070783	128070784	DRACH	.	+	AGACT	199	22	13	SEC61A1	NM_013336.4	0.0687681
3	128071170	128071171	DRACH	.	+	GGACA	241	14	19	SEC61A1	NM_013336.4	2.07106e-06
3	128071180	128071181	DRACH	.	+	GGACT	228	44	28	SEC61A1	NM_013336.4	3.56993e-59
3	128081221	128081222	DRACH	.	-	AGACT	206	62	58	RUVBL1	XR_924202.2	0.0
3	128081315	128081316	DRACH	.	-	GAACT	290	23	28	RUVBL1	XR_924202.2	1.37573e-98
3	128632044	128632045	DRACH	.	-	GGACT	162	27	16	RPN1	NM_002950.4	2.98614e-57
3	128650754	128650755	DRACH	.	-	GGACT	106	8	11	RPN1	NM_002950.4	1.95768e-204
3	128813710	128813711	DRACH	.	+	GGACA	156	13	13	RAB7A	NM_004637.6	4.87945e-54
3	128813789	128813790	DRACH	.	+	GAACT	170	49	75	RAB7A	NM_004637.6	9.31094e-146
3	128912593	128912594	DRACH	.	+	GGACA	57	28	18	ACAD9	NR_033426.1	6.54836e-32
3	128912665	128912666	DRACH	.	+	TGACT	62	32	55	ACAD9	NR_033426.1	2.59512e-278
3	128912803	128912804	DRACH	.	+	GGACC	71	14	14	ACAD9	NR_033426.1	2.91452e-20
3	128912820	128912821	DRACH	.	+	GAACT	69	62	46	ACAD9	NR_033426.1	5.43471e-121
3	128912860	128912861	DRACH	.	+	GAACT	70	63	63	ACAD9	NR_033426.1	5.79581e-253
3	129169822	129169823	DRACH	.	-	AGACT	386	17	11	CNBP	NM_001127196.2	1.8625e+07
3	129277585	129277586	DRACH	.	+	GGACT	51	29	18	COPG1	NM_016128.4	1.95076e-133
3	129277678	129277679	DRACH	.	+	GGACA	51	10	11	COPG1	NM_016128.4	0.000422977
3	129304755	129304756	DRACH	.	+	GGACT	52	29	26	HMCES	NM_001370345.1	6.4884e-72
3	129315360	129315361	DRACH	.	-	GGACA	273	48	66	H1-10	NM_006026.4	4.91569e-92
3	129315429	129315430	DRACH	.	-	GGACA	221	24	37	H1-10	NM_006026.4	1.18046e-134
3	129316149	129316150	DRACH	.	-	GGACT	66	74	86	H1-10	NM_006026.4	0.0
3	131462462	131462463	DRACH	.	-	GGACT	213	51	46	MRPL3	NM_007208.4	1.51867e-08
3	133588657	133588658	DRACH	.	+	GAACT	50	56	85	CDV3	XM_005247588.5	3.2965e-220
3	133589068	133589069	DRACH	.	+	GGACT	73	29	19	CDV3	XM_005247588.5	3.35419e-38
3	133589709	133589710	DRACH	.	+	GGACT	117	50	34	CDV3	XM_005247588.5	0.0
3	133589885	133589886	DRACH	.	+	AGACT	136	22	18	CDV3	XM_005247588.5	0.0001436191175413
3	133589933	133589934	DRACH	.	+	GAACT	146	49	48	CDV3	XM_005247588.5	9.05996e-57
3	133819596	133819597	DRACH	.	+	GGACA	97	18	18	SRPRB	NR_163491.1	4.62671e-127
3	133819734	133819735	DRACH	.	+	GGACT	100	53	61	SRPRB	NR_163491.1	0.0
3	138632950	138632951	DRACH	.	+	GGACT	76	29	12	FAIM	XM_011512950.3	16827.5
3	138632981	138632982	DRACH	.	+	TGACT	78	9	13	FAIM	XM_011512950.3	1232.79
3	139357779	139357780	DRACH	.	-	GGACT	110	82	75	COPB2	NR_023350.1	0.0
3	139357862	139357863	DRACH	.	-	TGACT	109	34	46	COPB2	NR_023350.1	3.06945e-13
3	141743547	141743548	DRACH	.	+	GGACT	132	22	27	RNF7	NR_037702.1	1.8321e-12
3	141745248	141745249	DRACH	.	+	GGACT	145	50	65	RNF7	NR_037702.1	0.0
3	141745411	141745412	DRACH	.	+	GGACT	148	63	76	RNF7	NR_037702.1	0.0
3	141745627	141745628	DRACH	.	+	GAACT	176	35	60	RNF7	NR_037702.1	1.72732e-98
3	141925764	141925765	DRACH	.	+	GGACC	205	40	45	ATP1B3	NM_001679.4	0.0
3	141926113	141926114	DRACH	.	+	TGACT	280	17	22	ATP1B3	NM_001679.4	1.16709e-79
3	149027086	149027087	DRACH	.	+	GAACT	58	22	11	GYG1	NM_004130.3	0.000479069819218
3	149027125	149027126	DRACH	.	+	GGACA	57	33	13	GYG1	NM_004130.3	6.97032e+07
3	149965184	149965185	DRACH	.	-	GAACT	138	38	49	PFN2	NM_002628.5	1.25566e-28
3	149965247	149965248	DRACH	.	-	GGACT	144	18	17	PFN2	NM_002628.5	0.00253095
3	149965353	149965354	DRACH	.	-	GGACA	119	15	21	PFN2	NM_002628.5	3.18151e-110
3	149966199	149966200	DRACH	.	-	GAACT	78	58	61	PFN2	NM_002628.5	0.0
3	150542997	150542998	DRACH	.	-	GGACT	52	25	16	SERP1	NM_014445.4	9.06524e+06
3	150544344	150544345	DRACH	.	-	TGACT	171	13	27	SERP1	NM_014445.4	3.33522e-130
3	150544408	150544409	DRACH	.	-	GAACT	177	30	38	SERP1	NM_014445.4	2.40806e-173
3	150544452	150544453	DRACH	.	-	TGACT	173	12	15	SERP1	NM_014445.4	7.7724e-66
3	155937674	155937675	DRACH	.	+	GAACT	81	40	17	GMPS	XM_011513263.2	8.83474e-20
3	160434744	160434745	DRACH	.	+	GGACT	59	20	18	SMC4	XM_011512311.2	3.92802e-64
3	170866383	170866384	DRACH	.	-	GGACT	301	34	21	RPL22L1	NR_135259.2	1.86191e-71
3	183829584	183829585	DRACH	.	-	GGACA	92	39	44	PARL	NR_136893.2	1.13352e-79
3	183829632	183829633	DRACH	.	-	GGACT	88	43	60	PARL	NR_136893.2	9.5313e-08
3	183829684	183829685	DRACH	.	-	GAACT	89	26	12	PARL	NR_136893.2	0.0007253685383048
3	184145001	184145002	DRACH	.	+	GGACA	79	10	12	EIF2B5	XR_001740353.2	7889.92
3	184145052	184145053	DRACH	.	+	AGACT	71	52	36	EIF2B5	XR_001740353.2	2.79827e-38
3	184145074	184145075	DRACH	.	+	GAACT	75	35	18	EIF2B5	XR_001740353.2	1.84366e-19
3	184145121	184145122	DRACH	.	+	TGACT	73	23	27	EIF2B5	XR_001740353.2	8.83716e-71
3	184242456	184242457	DRACH	.	-	GGACT	147	41	37	ALG3	NR_024534.1	3.0944e-197
3	184257628	184257629	DRACH	.	+	GGACT	50	16	16	EEF1AKMT4	NM_032331.3	471.631
3	184258329	184258330	DRACH	.	+	TGACT	55	13	13	EEF1AKMT4	NM_032331.3	0.00955884
3	184258353	184258354	DRACH	.	+	GGACC	54	17	19	EEF1AKMT4	NM_032331.3	8.6757e-16
3	184258534	184258535	DRACH	.	+	GGACT	56	48	50	EEF1AKMT4	NM_032331.3	6.08058e-144
3	184258549	184258550	DRACH	.	+	GGACT	54	31	40	EEF1AKMT4	NM_032331.3	8.49228e-101
3	184258650	184258651	DRACH	.	+	GGACT	56	43	38	EEF1AKMT4	NM_032331.3	7.38398e-54
3	184302025	184302026	DRACH	.	+	GGACA	52	10	18	PSMD2	NM_002808.5	4.33202e-11
3	184308910	184308911	DRACH	.	+	GAACT	162	64	50	PSMD2	NM_002808.5	0.0
3	184308971	184308972	DRACH	.	+	AGACT	157	30	13	PSMD2	NM_002808.5	4.3125e-95
3	184325010	184325011	DRACH	.	+	TGACT	77	13	11	EIF4G1	NM_001194947.1	6.54836e-32
3	184334942	184334943	DRACH	.	+	GGACA	180	66	67	EIF4G1	NM_001194947.1	0.0
3	184334971	184334972	DRACH	.	+	GGACT	297	83	76	EIF4G1	NM_001194947.1	0.0
3	184335031	184335032	DRACH	.	+	GAACT	393	27	23	EIF4G1	NM_001194947.1	2.68844e-88
3	184335236	184335237	DRACH	.	+	GGACT	364	32	16	EIF4G1	NM_001194947.1	5.5927e-209
3	184368449	184368450	DRACH	.	+	TGACT	216	12	16	POLR2H	XM_006713666.3	3.41341e-75
3	184710474	184710475	DRACH	.	-	AGACT	79	47	43	MAGEF1	NM_022149.5	2.12219e-08
3	184710570	184710571	DRACH	.	-	GAACT	85	38	28	MAGEF1	NM_022149.5	1.2127e-30
3	184710790	184710791	DRACH	.	-	TGACT	72	15	21	MAGEF1	NM_022149.5	291137
3	184710855	184710856	DRACH	.	-	GAACT	65	77	62	MAGEF1	NM_022149.5	6.36578e-209
3	185643841	185643842	DRACH	.	-	AGACT	56	61	37	IGF2BP2	NR_138486.2	8.88069e-26
3	185643861	185643862	DRACH	.	-	GGACA	55	38	32	IGF2BP2	NR_138486.2	2.6838e-16
3	186585392	186585393	DRACH	.	+	GGACT	120	22	30	DNAJB11	NM_016306.5	5.67642e-18
3	186585685	186585686	DRACH	.	+	GGACT	72	22	10	DNAJB11	NM_016306.5	0.000416978341126
3	186789212	186789213	DRACH	.	+	AGACT	174	39	32	EIF4A2	NM_001967.4	0.0
3	186789471	186789472	DRACH	.	+	AGACT	202	73	68	EIF4A2	NM_001967.4	0.0
3	187121052	187121053	DRACH	.	-	GGACA	55	56	78	RPL39L	NM_052969.3	1.77593e-173
3	194137905	194137906	DRACH	.	+	GGACC	51	14	13	HES1	NM_005524.4	30.911
3	194138204	194138205	DRACH	.	+	GGACT	61	20	29	HES1	NM_005524.4	1.308e-178
3	194138228	194138229	DRACH	.	+	GAACT	58	34	42	HES1	NM_005524.4	0.0
3	194138289	194138290	DRACH	.	+	GGACT	64	70	89	HES1	NM_005524.4	0.0
3	194138302	194138303	DRACH	.	+	GAACT	63	62	65	HES1	NM_005524.4	0.0
3	194138326	194138327	DRACH	.	+	GGACT	55	69	55	HES1	NM_005524.4	2.41626e-16
3	194138405	194138406	DRACH	.	+	TGACT	64	11	26	HES1	NM_005524.4	2.34393e-06
3	196936017	196936018	DRACH	.	-	GGACT	51	49	44	NCBP2	XM_011512556.3	7.351e-07
3	196942873	196942874	DRACH	.	+	GGACC	53	30	44	NCBP2AS2	NM_001355243.2	1.08124e-79
3	196943201	196943202	DRACH	.	+	GGACA	74	18	39	NCBP2AS2	NM_001355243.2	1.05856e-19
3	196943286	196943287	DRACH	.	+	GGACC	71	21	30	NCBP2AS2	NM_001355243.2	4.69254e-14
3	196943320	196943321	DRACH	.	+	GGACT	63	92	90	NCBP2AS2	NM_001355243.2	0.0
3	196943352	196943353	DRACH	.	+	TGACT	54	56	67	NCBP2AS2	NM_001355243.2	2.77154e-207
3	196943366	196943367	DRACH	.	+	GGACA	73	64	87	NCBP2AS2	NM_001355243.2	6.57982e-247
3	196943499	196943500	DRACH	.	+	GGACT	58	53	47	NCBP2AS2	NM_001355243.2	7.51386e-31
4	1211816	1211817	DRACH	.	-	GGACA	87	31	41	CTBP1	XM_017007766.2	0.0
4	1212183	1212184	DRACH	.	-	GGACC	66	27	16	CTBP1	XM_017007766.2	1.30254e-39
4	1339442	1339443	DRACH	.	+	AGACT	62	92	85	MAEA	XR_924910.1	4.0257e-149
4	1339539	1339540	DRACH	.	+	AGACT	59	54	56	MAEA	XR_924910.1	0.0
4	1339614	1339615	DRACH	.	+	GGACT	68	78	83	MAEA	XR_924910.1	0.0
4	1339652	1339653	DRACH	.	+	GGACA	60	40	74	MAEA	XR_924910.1	0.0
4	1339757	1339758	DRACH	.	+	GGACT	60	87	93	MAEA	XR_924910.1	0.0
4	1339890	1339891	DRACH	.	+	GGACC	87	29	37	MAEA	XR_924910.1	1.4574e-151
4	1339991	1339992	DRACH	.	+	TGACT	93	18	48	MAEA	XR_924910.1	2.59867e-20
4	1693251	1693252	DRACH	.	-	GGACT	115	52	42	SLBP	XR_002959759.1	0.0
4	1693615	1693616	DRACH	.	-	AGACT	86	58	59	SLBP	XR_002959759.1	0.0
4	1693672	1693673	DRACH	.	-	GGACA	100	20	17	SLBP	XR_002959759.1	1.92629e-23
4	1716086	1716087	DRACH	.	-	GAACT	54	57	59	TMEM129	XM_005248039.5	1.59466e-112
4	1716184	1716185	DRACH	.	-	GGACT	50	72	77	TMEM129	XM_005248039.5	0.0
4	1716723	1716724	DRACH	.	-	GGACC	50	36	21	TMEM129	XM_005248039.5	4.32437e-49
4	1808633	1808634	DRACH	.	+	GGACT	57	51	31	FGFR3	NR_148971.2	3.02658e-61
4	2247961	2247962	DRACH	.	-	AGACT	51	45	20	MXD4	NM_006454.3	2.56086e-58
4	2250658	2250659	DRACH	.	-	GGACA	122	30	60	MXD4	NM_006454.3	8.99048e-265
4	2250694	2250695	DRACH	.	-	GGACA	114	18	33	MXD4	NM_006454.3	1.01539e-31
4	2929914	2929915	DRACH	.	+	TGACT	51	16	21	ADD1	NM_001354757.2	5.06542e-15
4	2938610	2938611	DRACH	.	-	GGACT	52	29	11	NOP14	XR_241655.2	100.014
4	3512701	3512702	DRACH	.	-	GGACC	259	24	19	LRPAP1	NR_110005.1	5.36098e-147
4	3512758	3512759	DRACH	.	-	TGACT	207	77	69	LRPAP1	NR_110005.1	0.0
4	3512830	3512831	DRACH	.	-	TGACT	258	35	34	LRPAP1	NR_110005.1	6.1669e-297
4	3512895	3512896	DRACH	.	-	GGACA	276	24	19	LRPAP1	NR_110005.1	1.14457e-79
4	3512926	3512927	DRACH	.	-	GGACC	251	48	34	LRPAP1	NR_110005.1	4.50747e-130
4	3512979	3512980	DRACH	.	-	GAACT	249	51	33	LRPAP1	NR_110005.1	9.22265e-133
4	6640974	6640975	DRACH	.	+	GGACA	152	11	13	MRFAP1	NM_033296.2	4.97779e-188
4	6641043	6641044	DRACH	.	+	GGACA	181	81	90	MRFAP1	NM_033296.2	0.0
4	6642073	6642074	DRACH	.	+	GAACT	456	47	65	MRFAP1	NM_033296.2	0.0
4	6642234	6642235	DRACH	.	+	GGACT	438	64	59	MRFAP1	NM_033296.2	0.0
4	6642288	6642289	DRACH	.	+	AGACT	449	65	66	MRFAP1	NM_033296.2	0.0
4	6642394	6642395	DRACH	.	+	GGACA	495	17	11	MRFAP1	NM_033296.2	2.10236e-58
4	6642493	6642494	DRACH	.	+	GGACT	528	59	66	MRFAP1	NM_033296.2	0.0
4	6642554	6642555	DRACH	.	+	GAACT	554	60	51	MRFAP1	NM_033296.2	0.0
4	6642568	6642569	DRACH	.	+	GGACC	527	25	13	MRFAP1	NM_033296.2	4.40002e-120
4	6642580	6642581	DRACH	.	+	GGACT	515	39	20	MRFAP1	NM_033296.2	0.0
4	6707993	6707994	DRACH	.	-	GGACT	60	53	44	MRFAP1L1	NM_203462.3	3.82334e-78
4	6708129	6708130	DRACH	.	-	GAACT	54	46	72	MRFAP1L1	NM_203462.3	1.28357e-30
4	6717085	6717086	DRACH	.	+	AGACT	53	55	50	BLOC1S4	NM_018366.3	1.73127e-230
4	6717234	6717235	DRACH	.	+	GAACT	52	56	91	BLOC1S4	NM_018366.3	1.05697e-251
4	7060138	7060139	DRACH	.	-	GGACT	69	45	24	GRPEL1	NM_025196.4	3.46158e-09
4	7060154	7060155	DRACH	.	-	GGACT	67	78	66	GRPEL1	NM_025196.4	6.89555e-129
4	7060573	7060574	DRACH	.	-	AGACT	108	19	11	GRPEL1	NM_025196.4	1.34661e-07
4	7060695	7060696	DRACH	.	-	GAACT	79	82	78	GRPEL1	NM_025196.4	0.0
4	7061076	7061077	DRACH	.	-	TGACT	109	15	19	GRPEL1	NM_025196.4	1.20157e-43
4	7061186	7061187	DRACH	.	-	GGACT	109	12	17	GRPEL1	NM_025196.4	0.380601
4	10075338	10075339	DRACH	.	-	GGACT	84	60	39	WDR1	XM_017008880.2	7.90024e-198
4	10075350	10075351	DRACH	.	-	GGACC	100	19	12	WDR1	XM_017008880.2	4.23236e-21
4	10075391	10075392	DRACH	.	-	GGACA	94	16	13	WDR1	XM_017008880.2	1.44397e-45
4	17607544	17607545	DRACH	.	+	GGACT	64	41	14	LAP3	NM_015907.2	6.75322e-21
4	17623694	17623695	DRACH	.	+	GGACA	66	23	25	MED28	NM_025205.5	7.1377e-123
4	17623868	17623869	DRACH	.	+	GGACT	73	64	94	MED28	NM_025205.5	0.0
4	17623886	17623887	DRACH	.	+	GAACT	73	41	71	MED28	NM_025205.5	0.0
4	20620262	20620263	DRACH	.	+	GAACT	51	25	43	SLIT2	XM_005248211.3	3.72423
4	20620374	20620375	DRACH	.	+	GAACT	50	26	10	SLIT2	XM_005248211.3	1.31271e+09
4	24527869	24527870	DRACH	.	-	GAACT	145	65	60	DHX15	XR_001741152.2	2.39354e-212
4	24527890	24527891	DRACH	.	-	GGACA	150	27	27	DHX15	XR_001741152.2	6.28069e-13
4	24527908	24527909	DRACH	.	-	GAACT	142	35	47	DHX15	XR_001741152.2	7.55527e-58
4	24532957	24532958	DRACH	.	-	GGACA	97	9	11	DHX15	XR_001741152.2	9.74996e-16
4	39778404	39778405	DRACH	.	+	AGACT	76	25	38	UBE2K	NM_005339.5	1.30907e-149
4	39778569	39778570	DRACH	.	+	AGACT	76	34	42	UBE2K	NM_005339.5	2.84544e-70
4	39782101	39782102	DRACH	.	+	GGACT	54	30	19	UBE2K	NM_005339.5	2.24344e-64
4	41268088	41268089	DRACH	.	+	GGACT	500	27	21	UCHL1	NM_004181.5	0.0
4	52713554	52713555	DRACH	.	+	TGACT	149	12	11	DANCR	NR_024031.2	3.23314e-09
4	55364206	55364207	DRACH	.	+	GGACT	58	45	36	SRD5A3	NM_024592.5	1.18547e-113
4	55369870	55369871	DRACH	.	+	AGACT	72	24	16	SRD5A3	XM_005265767.3	6.35378e-10
4	55370144	55370145	DRACH	.	+	GGACA	77	70	93	SRD5A3	XM_005265767.3	0.0
4	55417828	55417829	DRACH	.	+	GGACC	78	4	12	TMEM165	XR_001741287.2	5.26748e+08
4	55425985	55425986	DRACH	.	+	GAACT	105	17	10	TMEM165	XR_001741287.2	3614.26
4	56448485	56448486	DRACH	.	+	GGACT	165	18	10	PAICS	NM_006452.3	8.10966e-111
4	56461035	56461036	DRACH	.	+	GGACT	218	39	25	PAICS	NM_006452.3	0.0
4	56963542	56963543	DRACH	.	-	GGACA	57	39	38	NOA1	NM_032313.4	6.54199e-45
4	56963630	56963631	DRACH	.	-	GGACA	58	12	15	NOA1	NM_032313.4	2.33463e-16
4	70820725	70820726	DRACH	.	-	GGACT	75	75	92	GRSF1	NM_002092.4	1.6072e-09
4	70820821	70820822	DRACH	.	-	GGACT	93	16	16	GRSF1	NM_002092.4	7.8022e-19
4	70831640	70831641	DRACH	.	-	GGACT	64	19	10	GRSF1	NM_002092.4	8.76378e+09
4	76158896	76158897	DRACH	.	-	GGACA	50	20	19	SCARB2	NM_001204255.2	3.9613e-69
4	77048477	77048478	DRACH	.	-	GGACA	59	12	20	CCNI	NM_006835.3	0.0
4	82424799	82424800	DRACH	.	-	AGACT	312	63	58	HNRNPDL	NR_003249.2	3.01248e-14
4	82460095	82460096	DRACH	.	+	GAACT	56	11	13	ENOPH1	NR_120457.2	1.41427e-43
4	82818918	82818919	DRACH	.	-	GAACT	59	25	14	SEC31A	NM_001318120.1	5.9635e-09
4	82818996	82818997	DRACH	.	-	GGACT	51	82	57	SEC31A	NM_001318120.1	4.80828e-70
4	82819068	82819069	DRACH	.	-	GGACA	56	25	25	SEC31A	NM_001318120.1	5.78547e-70
4	83075394	83075395	DRACH	.	+	GGACA	58	22	27	COPS4	NM_001330727.2	6.55449e-57
4	83075441	83075442	DRACH	.	+	GAACT	57	19	21	COPS4	NM_001330727.2	1.86268e-84
4	88521448	88521449	DRACH	.	-	GGACT	175	32	34	PIGY	NM_001042616.2	1.19566e-260
4	88521608	88521609	DRACH	.	-	GGACT	162	66	70	PIGY	NM_001042616.2	0.0
4	88521732	88521733	DRACH	.	-	GGACT	156	43	32	PIGY	NM_001042616.2	0.0
4	88521764	88521765	DRACH	.	-	TGACT	141	30	48	PIGY	NM_001042616.2	0.0
4	88523573	88523574	DRACH	.	-	AGACT	137	10	10	PIGY	NM_001042616.2	2.48747e-13
4	99062688	99062689	DRACH	.	+	AGACT	58	26	12	METAP1	XM_017007914.2	56.1487
4	99072259	99072260	DRACH	.	-	GGACA	120	19	18	ADH5	NM_000671.4	0.0614505
4	99076448	99076449	DRACH	.	-	GGACA	87	6	13	ADH5	NM_000671.4	0.0245177
4	99948386	99948387	DRACH	.	-	GGACT	1134	52	50	H2AZ1	NM_002106.4	0.0
4	99948431	99948432	DRACH	.	-	GGACT	1162	41	32	H2AZ1	NM_002106.4	0.0
4	102796311	102796312	DRACH	.	-	GGACT	107	21	16	UBE2D3	NM_181893.2	1.36554e-72
4	102797173	102797174	DRACH	.	-	AGACT	139	19	16	UBE2D3	NM_181893.2	1.10651
4	102797227	102797228	DRACH	.	-	GGACA	133	53	36	UBE2D3	NM_181893.2	6.68409e-75
4	108667421	108667422	DRACH	.	+	GGACT	189	78	62	OSTC	NM_001267817.1	3.08308e-136
4	108667673	108667674	DRACH	.	+	GAACT	211	14	11	OSTC	NM_001267817.1	1.18902e-83
4	108667680	108667681	DRACH	.	+	GGACA	208	24	27	OSTC	NM_001267817.1	0.0
4	118279678	118279679	DRACH	.	+	GGACT	133	26	42	SNHG8	NR_003584.3	0.0
4	119298619	119298620	DRACH	.	-	GAACT	109	39	54	C4orf3	NM_001170330.1	1.0166e-36
4	119298659	119298660	DRACH	.	-	GGACC	115	30	32	C4orf3	NM_001170330.1	4.8681e-47
4	119298692	119298693	DRACH	.	-	GGACT	111	41	43	C4orf3	NM_001170330.1	6.10808e-45
4	119300395	119300396	DRACH	.	-	GGACC	105	14	14	C4orf3	NM_001170330.1	1.10096e-111
4	119300455	119300456	DRACH	.	-	GAACT	97	24	24	C4orf3	NM_001170330.1	8.04892e-47
4	120060121	120060122	DRACH	.	-	TGACT	162	20	31	MAD2L1	NM_002358.4	0.152426
4	121817627	121817628	DRACH	.	-	AGACT	69	26	26	CCNA2	NM_001237.5	4.88087e-34
4	128270511	128270512	DRACH	.	-	AGACT	93	31	24	PGRMC2	NM_006320.6	0.380601
4	128270908	128270909	DRACH	.	-	GGACT	75	48	33	PGRMC2	NM_006320.6	7.74229e-129
4	128271254	128271255	DRACH	.	-	AGACT	74	73	87	PGRMC2	NM_006320.6	0.0
4	128271280	128271281	DRACH	.	-	GAACT	74	58	67	PGRMC2	NM_006320.6	0.0
4	128271314	128271315	DRACH	.	-	GAACT	64	58	88	PGRMC2	NM_006320.6	9.35036e-204
4	128287485	128287486	DRACH	.	-	GGACT	50	28	17	PGRMC2	NM_006320.6	2.41062e-36
4	145127678	145127679	DRACH	.	+	GAACT	62	24	23	ABCE1	NM_002940.3	6.92325e-07
4	165342739	165342740	DRACH	.	+	TGACT	57	7	13	MSMO1	NM_001017369.2	6.99675e-10
4	165342776	165342777	DRACH	.	+	GAACT	61	16	10	MSMO1	NM_001017369.2	2.6838e-16
4	165464447	165464448	DRACH	.	+	GAACT	50	20	14	CPE	NM_001873.4	1.89652e-24
4	173377343	173377344	DRACH	.	+	AGACT	60	10	10	SAP30	NM_003864.4	0.0005511920079605
4	182891026	182891027	DRACH	.	-	GGACA	56	50	40	DCTD	NM_001921.2	5.51235e-49
4	182891441	182891442	DRACH	.	-	TGACT	73	7	21	DCTD	NM_001921.2	6.92325e-07
4	185145066	185145067	DRACH	.	+	GGACC	54	20	12	SLC25A4	NM_001151.4	1.45104e-14
4	185147048	185147049	DRACH	.	+	AGACT	68	32	32	SLC25A4	NM_001151.4	118.05
4	186587941	186587942	DRACH	.	-	GGACC	50	8	16	FAT1	XM_006714139.3	3.69912e+07
5	205265	205266	DRACH	.	-	TGACT	50	44	83	CCDC127	NM_145265.3	0.0
5	306673	306674	DRACH	.	+	GGACT	85	18	14	PDCD6	NM_001267558.1	1.3878e-49
5	314640	314641	DRACH	.	+	GGACC	133	22	12	PDCD6	NM_001267557.1	1.14094e-23
5	314730	314731	DRACH	.	+	TGACT	136	19	21	PDCD6	NM_001267557.1	3.31045e-91
5	894868	894869	DRACH	.	+	GGACT	61	21	15	TRIP13	XM_011514163.2	7.474e-11
5	917217	917218	DRACH	.	+	AGACT	125	76	64	TRIP13	NM_004237.4	0.0
5	917729	917730	DRACH	.	+	AGACT	146	41	20	TRIP13	NM_004237.4	1.38024e-73
5	917760	917761	DRACH	.	+	GGACA	143	14	20	TRIP13	NM_004237.4	6.78584e-113
5	1317965	1317966	DRACH	.	-	GGACT	297	88	92	CLPTM1L	XR_002956183.1	0.0
5	1318252	1318253	DRACH	.	-	GGACA	255	51	86	CLPTM1L	XR_002956183.1	0.0
5	1318372	1318373	DRACH	.	-	GGACT	279	55	46	CLPTM1L	XR_002956183.1	7.86492e-181
5	1461518	1461519	DRACH	.	-	GGACC	85	16	14	LPCAT1	NM_024830.5	1.28323e+07
5	1461638	1461639	DRACH	.	-	GAACT	83	73	73	LPCAT1	NM_024830.5	2.3123e-252
5	1461711	1461712	DRACH	.	-	AGACT	83	87	76	LPCAT1	NM_024830.5	7.84291e-45
5	1461807	1461808	DRACH	.	-	GGACC	80	40	17	LPCAT1	NM_024830.5	2.74833e-10
5	1461955	1461956	DRACH	.	-	GGACA	58	59	40	LPCAT1	NM_024830.5	2.47976e-89
5	1462008	1462009	DRACH	.	-	GGACA	60	25	20	LPCAT1	NM_024830.5	2994.88
5	1798727	1798728	DRACH	.	-	AGACT	112	80	81	MRPL36	XM_011514080.2	2.9306e-67
5	6372350	6372351	DRACH	.	-	GGACC	61	38	40	MED10	NM_032286.3	1.94574e-85
5	6372394	6372395	DRACH	.	-	GGACA	52	46	46	MED10	NM_032286.3	0.0
5	6372406	6372407	DRACH	.	-	GGACT	53	47	43	MED10	NM_032286.3	0.0
5	6372443	6372444	DRACH	.	-	GGACT	53	55	47	MED10	NM_032286.3	5.60404e-213
5	6372467	6372468	DRACH	.	-	GGACT	57	25	28	MED10	NM_032286.3	2.59734e-91
5	6372574	6372575	DRACH	.	-	GAACT	54	11	20	MED10	NM_032286.3	6.68666e+09
5	6599650	6599651	DRACH	.	-	AGACT	107	36	28	NSUN2	NR_037947.2	0.412019
5	6599762	6599763	DRACH	.	-	GGACT	95	69	73	NSUN2	NR_037947.2	3.07655e-175
5	6599798	6599799	DRACH	.	-	AGACT	88	48	47	NSUN2	NR_037947.2	2.01775e-93
5	6599805	6599806	DRACH	.	-	TGACT	89	44	85	NSUN2	NR_037947.2	3.00833e-221
5	6600024	6600025	DRACH	.	-	GGACA	88	28	37	NSUN2	NR_037947.2	1.30958e-06
5	6600032	6600033	DRACH	.	-	TGACT	86	12	18	NSUN2	NR_037947.2	197.873
5	6600051	6600052	DRACH	.	-	GGACA	88	10	15	NSUN2	NR_037947.2	0.412019
5	6600167	6600168	DRACH	.	-	GAACT	72	39	81	NSUN2	NR_037947.2	0.0
5	10279439	10279440	DRACH	.	-	GAACT	64	61	42	CMBL	NM_138809.4	3.48248e-30
5	10433799	10433800	DRACH	.	+	TGACT	67	12	33	MARCHF6	XR_925576.3	1.72506e-123
5	10437083	10437084	DRACH	.	+	GGACA	56	23	27	MARCHF6	NM_005885.4	1.42887e-08
5	17275905	17275906	DRACH	.	+	GGACA	52	73	88	BASP1	NM_001271606.1	1.331e-96
5	31401385	31401386	DRACH	.	-	TGACT	54	30	28	DROSHA	NM_013235.5	4.28254e-50
5	33459845	33459846	DRACH	.	+	GAACT	92	29	23	TARS1	NR_047676.1	0.0
5	33459855	33459856	DRACH	.	+	GGACA	90	11	16	TARS1	NR_047676.1	2.60924e-143
5	33467767	33467768	DRACH	.	+	TGACT	181	55	75	TARS1	NR_047676.1	0.0
5	33467800	33467801	DRACH	.	+	GAACT	208	38	49	TARS1	NR_047676.1	0.0
5	36183874	36183875	DRACH	.	+	GGACT	87	28	16	SKP2	XR_001742203.2	2.39988e-98
5	44815019	44815020	DRACH	.	+	TGACT	77	35	37	MRPS30	NM_016640.4	5.8511e-52
5	44815222	44815223	DRACH	.	+	GAACT	88	59	86	MRPS30	NM_016640.4	7.33929e-09
5	69174973	69174974	DRACH	.	+	TGACT	300	6	15	CCNB1	NM_001354844.1	5.30826e-46
5	69174987	69174988	DRACH	.	+	TGACT	288	14	26	CCNB1	NM_001354844.1	6.63808e-108
5	69175451	69175452	DRACH	.	+	GGACT	314	34	20	CCNB1	NM_001354844.1	5.54585e-237
5	69229278	69229279	DRACH	.	+	GGACT	75	41	19	MRPS36	NM_033281.6	2.89826e+07
5	72220008	72220009	DRACH	.	-	GAACT	55	45	25	MRPS27	NM_001286751.2	3.04307e-67
5	72220022	72220023	DRACH	.	-	GAACT	61	28	11	MRPS27	NM_001286751.2	3.16207
5	72220178	72220179	DRACH	.	-	GAACT	56	34	15	MRPS27	NM_001286751.2	1.12839e-62
5	73505301	73505302	DRACH	.	+	TGACT	1057	9	19	BTF3	NM_001037637.1	3.92985e-37
5	73505378	73505379	DRACH	.	+	GGACA	1090	23	25	BTF3	NM_001037637.1	0.0
5	74776698	74776699	DRACH	.	+	GGACT	180	32	18	NSA2	NR_073403.2	6.53953e-40
5	75361552	75361553	DRACH	.	+	GAACT	51	22	15	HMGCR	XM_011543357.1	4.80197e-15
5	83057027	83057028	DRACH	.	-	TGACT	59	8	10	TMEM167A	NM_174909.5	2.37495e+08
5	83057031	83057032	DRACH	.	-	GGACT	59	76	81	TMEM167A	NM_174909.5	1.29224e-147
5	112161189	112161190	DRACH	.	+	TGACT	52	38	48	EPB41L4A-AS1	NR_015370.2	0.0
5	112867456	112867457	DRACH	.	+	GGACA	63	25	44	SRP19	NM_001204193.1	0.00120003
5	112867588	112867589	DRACH	.	+	AGACT	73	29	32	SRP19	NM_001204193.1	4.70186e-23
5	112867644	112867645	DRACH	.	+	GAACT	74	78	95	SRP19	NM_001204193.1	0.0
5	112878717	112878718	DRACH	.	-	GGACT	192	54	43	REEP5	NM_005669.5	7.49034e-149
5	115913975	115913976	DRACH	.	+	GGACT	87	29	12	AP3S1	NR_157085.1	1.18973e-05
5	126836481	126836482	DRACH	.	+	GAACT	92	34	12	LMNB1	NR_134488.1	0.000458511
5	129113479	129113480	DRACH	.	+	GGACT	50	26	39	ISOC1	NM_016048.2	1.08244e-134
5	131159512	131159513	DRACH	.	-	GGACA	1000	16	22	HINT1	NR_024610.2	0.0
5	133104324	133104325	DRACH	.	+	GGACC	113	13	15	HSPA4	NM_002154.4	0.183086
5	133104425	133104426	DRACH	.	+	GGACA	62	56	82	HSPA4	NM_002154.4	0.0
5	133956267	133956268	DRACH	.	-	AGACT	51	25	21	C5orf15	NM_020199.3	3.16995e-27
5	133972347	133972348	DRACH	.	-	GGACT	319	17	17	VDAC1	NR_036624.2	1.75475
5	134157495	134157496	DRACH	.	-	GAACT	210	9	17	SKP1	NM_170679.3	175815
5	134197093	134197094	DRACH	.	-	GAACT	88	34	20	PPP2CA	NR_149151.1	5.19869e+07
5	134197175	134197176	DRACH	.	-	GAACT	241	22	25	PPP2CA	NR_149151.1	8.74584e-78
5	134197486	134197487	DRACH	.	-	AGACT	141	82	82	PPP2CA	NR_149151.1	3.66414e-128
5	134197646	134197647	DRACH	.	-	GGACC	139	83	84	PPP2CA	NR_149151.1	2.64946e-76
5	134206032	134206033	DRACH	.	-	GAACT	113	36	80	PPP2CA	NR_149151.1	0.0
5	134402242	134402243	DRACH	.	-	GGACA	51	14	13	CDKN2AIPNL	NM_080656.3	8.09862e+07
5	134741110	134741111	DRACH	.	+	GAACT	50	22	15	CAMLG	NM_001745.4	2.64967e-81
5	134741211	134741212	DRACH	.	+	GGACC	54	43	22	CAMLG	NM_001745.4	1.60365e-46
5	134741302	134741303	DRACH	.	+	GGACC	56	11	10	CAMLG	NM_001745.4	2.94935e-15
5	134741314	134741315	DRACH	.	+	GGACT	50	52	45	CAMLG	NM_001745.4	0.0
5	134741446	134741447	DRACH	.	+	TGACT	56	38	35	CAMLG	NM_001745.4	2.3844e-61
5	134750916	134750917	DRACH	.	+	GAACT	97	57	88	CAMLG	NM_001745.4	0.0
5	134750960	134750961	DRACH	.	+	GAACT	98	51	50	CAMLG	NM_001745.4	1.18204e-161
5	135027808	135027809	DRACH	.	-	GGACT	87	43	31	PITX1	NM_002653.5	2.468e-42
5	135028306	135028307	DRACH	.	-	GGACT	68	84	85	PITX1	NM_002653.5	0.0
5	135028347	135028348	DRACH	.	-	GGACT	50	72	86	PITX1	NM_002653.5	0.0
5	135028597	135028598	DRACH	.	-	GGACC	62	76	63	PITX1	NM_002653.5	2.55103e-272
5	135028665	135028666	DRACH	.	-	GGACC	53	87	81	PITX1	NM_002653.5	0.0
5	137752100	137752101	DRACH	.	-	GAACT	83	28	46	HNRNPA0	NM_006805.4	0.0
5	137752740	137752741	DRACH	.	-	GGACT	147	59	70	HNRNPA0	NM_006805.4	0.0
5	137752807	137752808	DRACH	.	-	GAACT	142	36	16	HNRNPA0	NM_006805.4	31121.5
5	137752878	137752879	DRACH	.	-	GGACC	113	85	91	HNRNPA0	NM_006805.4	1.45895e-219
5	137752903	137752904	DRACH	.	-	GGACT	111	91	92	HNRNPA0	NM_006805.4	0.0
5	137752946	137752947	DRACH	.	-	GGACT	126	95	94	HNRNPA0	NM_006805.4	0.0
5	137753202	137753203	DRACH	.	-	GGACC	103	99	93	HNRNPA0	NM_006805.4	0.0
5	137753962	137753963	DRACH	.	-	GGACT	72	85	93	HNRNPA0	NM_006805.4	0.0
5	137753972	137753973	DRACH	.	-	GGACT	71	93	94	HNRNPA0	NM_006805.4	0.0
5	138187144	138187145	DRACH	.	+	GGACC	75	23	11	KIF20A	NM_005733.3	9.17899
5	138187333	138187334	DRACH	.	+	AGACT	80	85	82	KIF20A	NM_005733.3	0.0
5	138446004	138446005	DRACH	.	+	GGACT	54	56	37	REEP2	NR_073449.2	5.51795e-272
5	138446164	138446165	DRACH	.	+	GGACC	59	78	51	REEP2	NR_073449.2	1.01945e-49
5	138446440	138446441	DRACH	.	+	GGACT	71	62	13	REEP2	NR_073449.2	1.74602e-71
5	138446639	138446640	DRACH	.	+	GGACT	79	30	13	REEP2	NR_073449.2	5.22346e-90
5	138446920	138446921	DRACH	.	+	GGACC	72	17	15	REEP2	NR_073449.2	1.779e-18
5	138507646	138507647	DRACH	.	-	TGACT	62	55	52	ETF1	NR_157090.2	0.0
5	138507690	138507691	DRACH	.	-	AGACT	74	53	44	ETF1	NR_157090.2	5.43506e-220
5	138507823	138507824	DRACH	.	-	AGACT	91	40	36	ETF1	NR_157090.2	3.97308e-106
5	138508066	138508067	DRACH	.	-	GGACT	65	86	94	ETF1	NR_157090.2	7.00119e-63
5	138555979	138555980	DRACH	.	-	AGACT	186	20	13	HSPA9	NM_004134.7	0.000861551
5	138933838	138933839	DRACH	.	+	GAACT	70	13	21	CTNNA1	NM_001290307.2	1.13986e-118
5	138934078	138934079	DRACH	.	+	GGACA	89	78	88	CTNNA1	NM_001290307.2	0.0
5	138934207	138934208	DRACH	.	+	AGACT	94	31	43	CTNNA1	NM_001290307.2	4.23998e-162
5	139325443	139325444	DRACH	.	+	GGACA	69	10	15	MATR3	NM_199189.2	1.47115e+07
5	139364678	139364679	DRACH	.	+	GGACC	76	22	22	PAIP2	NR_109830.1	2.34066e-238
5	139368952	139368953	DRACH	.	+	AGACT	89	17	14	PAIP2	NR_109830.1	2.50323e+06
5	139626780	139626781	DRACH	.	+	GGACT	163	27	13	UBE2D2	NM_181838.1	8.43639e-08
5	139626844	139626845	DRACH	.	+	GAACT	164	29	15	UBE2D2	NM_181838.1	49539.3
5	139626879	139626880	DRACH	.	+	TGACT	66	24	41	UBE2D2	NM_181838.1	0.0
5	139627064	139627065	DRACH	.	+	AGACT	90	22	15	UBE2D2	NM_181838.1	1.53374e-10
5	139627084	139627085	DRACH	.	+	TGACT	91	16	19	UBE2D2	NM_181838.1	153083
5	140243643	140243644	DRACH	.	+	TGACT	74	11	13	CYSTM1	NM_032412.4	0.0008171831849962
5	140245296	140245297	DRACH	.	-	AGACT	81	78	70	PFDN1	NM_002622.5	1.47615e-42
5	140245765	140245766	DRACH	.	-	GGACA	69	30	20	PFDN1	NM_002622.5	1.62618e-10
5	140550613	140550614	DRACH	.	-	AGACT	55	93	86	SRA1	NR_045586.1	0.0
5	140550674	140550675	DRACH	.	-	GGACA	68	15	24	SRA1	NR_045586.1	5.97599e-149
5	140550845	140550846	DRACH	.	-	TGACT	61	11	10	SRA1	NR_045586.1	22830.8
5	140567500	140567501	DRACH	.	+	GGACC	52	85	90	SLC35A4	NM_080670.3	0.0
5	140568172	140568173	DRACH	.	+	GGACC	73	33	30	SLC35A4	NM_080670.3	4.58913e-227
5	140568588	140568589	DRACH	.	+	TGACT	85	25	12	SLC35A4	NM_080670.3	1.00188e-15
5	140645534	140645535	DRACH	.	-	GGACT	341	31	30	NDUFA2	NR_033697.1	1.50676e-186
5	140674006	140674007	DRACH	.	-	GGACC	84	40	24	HARS1	NM_001289094.1	2.95497e-128
5	140674223	140674224	DRACH	.	-	GGACT	72	65	71	HARS1	NM_001289094.1	2.33895e-42
5	140674255	140674256	DRACH	.	-	GAACT	75	56	33	HARS1	NM_001289094.1	6.34622e-30
5	141318709	141318710	DRACH	.	-	GGACT	78	47	57	TAF7	NM_005642.3	8.95721e-121
5	141318963	141318964	DRACH	.	-	AGACT	68	65	55	TAF7	NM_005642.3	4.59804e-49
5	141318988	141318989	DRACH	.	-	GAACT	64	66	92	TAF7	NM_005642.3	1.75642e-17
5	141319154	141319155	DRACH	.	-	GGACA	64	17	38	TAF7	NM_005642.3	1.23095e-05
5	141319268	141319269	DRACH	.	-	GGACA	54	9	34	TAF7	NM_005642.3	161452
5	141515281	141515282	DRACH	.	-	GGACT	102	41	20	DIAPH1	XM_024454384.1	1.23177e-66
5	141515626	141515627	DRACH	.	-	GGACA	83	17	20	DIAPH1	XM_024454384.1	1.10174e-42
5	141516039	141516040	DRACH	.	-	GGACT	63	65	43	DIAPH1	XM_024454384.1	0.0
5	141516807	141516808	DRACH	.	-	AGACT	55	67	74	DIAPH1	XM_024454384.1	0.0
5	141621120	141621121	DRACH	.	-	GGACT	89	57	26	HDAC3	NR_149166.1	3.43063e-135
5	141621231	141621232	DRACH	.	-	GGACA	82	11	17	HDAC3	NR_149166.1	6.14606e-85
5	146114014	146114015	DRACH	.	-	GGACC	66	20	18	LARS1	NM_001317965.1	1.2354e-62
5	146114161	146114162	DRACH	.	-	TGACT	66	35	36	LARS1	NM_001317965.1	1.43973e-73
5	146114187	146114188	DRACH	.	-	GGACC	72	11	10	LARS1	NM_001317965.1	2.54961e-15
5	149496195	149496196	DRACH	.	-	GGACT	79	32	25	CSNK1A1	NM_001271741.2	197.873
5	149496281	149496282	DRACH	.	-	AGACT	70	59	47	CSNK1A1	NM_001271741.2	0.0
5	149496700	149496701	DRACH	.	-	TGACT	62	27	23	CSNK1A1	NM_001271741.2	2.19226e-73
5	149496721	149496722	DRACH	.	-	GAACT	68	53	51	CSNK1A1	NM_001271741.2	1.0166e-36
5	150400117	150400118	DRACH	.	+	GGACT	76	34	34	TCOF1	NM_001135243.1	0.0
5	150690953	150690954	DRACH	.	-	GGACT	66	61	44	RBM22	NM_018047.3	0.0
5	150691035	150691036	DRACH	.	-	GAACT	76	57	62	RBM22	NM_018047.3	1.80223e-93
5	151030054	151030055	DRACH	.	-	GGACC	56	27	24	TNIP1	NM_001252385.1	3.8952e-39
5	151030276	151030277	DRACH	.	-	GGACC	51	80	62	TNIP1	NM_001252385.1	0.0
5	151101360	151101361	DRACH	.	-	AGACT	61	54	57	ANXA6	NM_001363114.2	1.18818e-135
5	151803979	151803980	DRACH	.	+	GGACC	78	17	17	G3BP1	NM_005754.3	1.65569e-56
5	151804323	151804324	DRACH	.	+	GGACT	79	86	89	G3BP1	NM_005754.3	3.01248e-14
5	151804347	151804348	DRACH	.	+	AGACT	77	77	77	G3BP1	NM_005754.3	2.03456e-18
5	151804379	151804380	DRACH	.	+	AGACT	78	42	34	G3BP1	NM_005754.3	28802.9
5	151805192	151805193	DRACH	.	+	GGACT	141	38	15	G3BP1	NM_005754.3	1.1373e-13
5	154817297	154817298	DRACH	.	+	GAACT	104	25	29	LARP1	NM_001367714.1	4.41667e-64
5	157393087	157393088	DRACH	.	+	GGACA	68	19	20	CYFIP2	XM_017009342.1	2.56516e-33
5	157393103	157393104	DRACH	.	+	GGACC	71	45	39	CYFIP2	XM_017009342.1	2.93055e-172
5	163444221	163444222	DRACH	.	+	GGACT	65	17	16	CCNG1	NM_001364020.1	3.97101e-24
5	163444525	163444526	DRACH	.	+	AGACT	87	20	12	CCNG1	NR_157053.1	9.06524e+06
5	163453753	163453754	DRACH	.	-	GGACT	85	66	45	NUDCD2	NR_138427.2	0.00268512
5	163453993	163453994	DRACH	.	-	GGACC	80	29	25	NUDCD2	NR_138427.2	1.95347e-22
5	163457017	163457018	DRACH	.	-	GGACT	76	20	27	NUDCD2	NR_138427.2	2.69127e-54
5	163457076	163457077	DRACH	.	-	GGACA	73	10	27	NUDCD2	NR_138427.2	2.09315e+06
5	163457567	163457568	DRACH	.	-	GGACT	69	38	41	NUDCD2	NR_138427.2	4.1966e-33
5	163460057	163460058	DRACH	.	-	GGACT	50	38	27	NUDCD2	NR_138427.2	1.12945e-74
5	171861977	171861978	DRACH	.	-	GGACT	50	38	20	FBXW11	XM_005265855.5	6.94561e-40
5	172969605	172969606	DRACH	.	+	GAACT	65	15	24	RPL26L1	XM_011534565.2	1.96698e-121
5	173034459	173034460	DRACH	.	+	TGACT	127	35	36	ATP6V0E1	NM_003945.4	4.07905e-235
5	173034586	173034587	DRACH	.	+	GAACT	150	53	95	ATP6V0E1	NM_003945.4	0.0
5	173034752	173034753	DRACH	.	+	AGACT	154	75	62	ATP6V0E1	NM_003945.4	1.59967e-156
5	173232287	173232288	DRACH	.	-	GAACT	51	63	73	NKX2-5	NM_004387.4	0.0
5	173607968	173607969	DRACH	.	-	GGACT	64	86	91	BOD1	XR_001742334.2	0.0
5	173607979	173607980	DRACH	.	-	AGACT	75	17	19	BOD1	XR_001742334.2	5.28217e-26
5	173608001	173608002	DRACH	.	-	AGACT	77	73	90	BOD1	XR_001742334.2	1.40476e-96
5	173608217	173608218	DRACH	.	-	AGACT	67	21	12	BOD1	XR_001742334.2	3.93248e-21
5	176384063	176384064	DRACH	.	-	GAACT	86	88	87	NOP16	NR_134318.2	0.0
5	176384230	176384231	DRACH	.	-	TGACT	84	35	25	NOP16	NR_134318.2	4.20526e-43
5	176385227	176385228	DRACH	.	-	GGACT	75	31	20	NOP16	NR_134318.2	4.30937e+08
5	176389572	176389573	DRACH	.	+	GGACT	162	72	66	HIGD2A	NM_138820.4	0.0
5	177332037	177332038	DRACH	.	-	GAACT	147	50	72	LMAN2	NM_006816.3	0.0
5	177351260	177351261	DRACH	.	-	GGACT	103	15	11	LMAN2	NM_006816.3	2.99288e-119
5	177441984	177441985	DRACH	.	+	GGACA	81	26	34	GRK6	XM_006714859.2	1.05641e-155
5	177442265	177442266	DRACH	.	+	AGACT	68	71	53	GRK6	XM_006714859.2	0.0
5	177442586	177442587	DRACH	.	+	GGACT	81	28	18	GRK6	XM_006714859.2	2.97971e-45
5	177457215	177457216	DRACH	.	-	TGACT	70	11	17	DBN1	NM_001364151.1	1.159e-43
5	177457269	177457270	DRACH	.	-	TGACT	81	14	13	DBN1	NM_001364151.1	3.61516e-32
5	177457299	177457300	DRACH	.	-	GGACT	84	27	22	DBN1	NM_001364151.1	8.25193e-179
5	177511711	177511712	DRACH	.	-	GGACA	82	46	45	DDX41	NM_016222.4	4.40039e-301
5	177511746	177511747	DRACH	.	-	AGACT	87	30	10	DDX41	NM_016222.4	3.31305e-26
5	177511797	177511798	DRACH	.	-	GGACT	81	27	20	DDX41	NM_016222.4	4.22564e-128
5	177595462	177595463	DRACH	.	+	GGACC	213	34	19	TMED9	NM_017510.6	2.19672e-257
5	177595472	177595473	DRACH	.	+	GAACT	227	37	47	TMED9	NM_017510.6	0.0
5	177595476	177595477	DRACH	.	+	TGACT	222	13	14	TMED9	NM_017510.6	4.61043e-175
5	177595494	177595495	DRACH	.	+	GGACT	181	77	82	TMED9	NM_017510.6	0.0
5	177595984	177595985	DRACH	.	+	GAACT	256	36	14	TMED9	NM_017510.6	7.74055e-113
5	178149515	178149516	DRACH	.	-	GAACT	575	13	10	NHP2	NM_001034833.1	0.0020306706491324
5	178204893	178204894	DRACH	.	+	GGACA	171	11	13	HNRNPAB	NM_031266.3	5.78547e-70
5	178205894	178205895	DRACH	.	+	AGACT	214	15	24	HNRNPAB	NM_031266.3	0.0906851
5	179614819	179614820	DRACH	.	-	TGACT	101	15	12	HNRNPH1	NM_001364241.2	4.92566e-84
5	179728838	179728839	DRACH	.	+	GGACC	115	50	31	CANX	NR_157048.1	2.43427e-145
5	179799119	179799120	DRACH	.	-	GGACA	52	8	10	MGAT4B	NM_054013.3	0.0030225307269109
5	179837072	179837073	DRACH	.	+	GGACT	53	38	27	SQSTM1	NM_001142298.2	3.88807e-177
5	179862943	179862944	DRACH	.	-	TGACT	63	54	42	TBC1D9B	NM_015043.4	2.92454e-289
5	179863514	179863515	DRACH	.	-	GGACC	52	63	63	TBC1D9B	NM_015043.4	4.59702e-80
5	179863528	179863529	DRACH	.	-	GGACT	54	80	75	TBC1D9B	NM_015043.4	1.55842e-177
5	179863795	179863796	DRACH	.	-	GGACA	55	24	26	TBC1D9B	NM_015043.4	1.0905e-49
5	180013206	180013207	DRACH	.	-	GAACT	62	26	21	RNF130	XM_011534593.3	1.68145e-127
5	180790640	180790641	DRACH	.	-	GGACT	69	43	45	MGAT1	NM_001364383.2	3.97901e-66
5	180790908	180790909	DRACH	.	-	GGACT	65	29	18	MGAT1	NM_001364383.2	4.09709e-40
5	181239107	181239108	DRACH	.	-	TGACT	2500	9	14	RACK1	NM_006098.5	0.0
6	1613694	1613695	DRACH	.	+	AGACT	63	38	37	FOXC1	NM_001453.3	0.0
6	3225417	3225418	DRACH	.	-	GGACC	50	36	22	TUBB2B	NM_178012.5	583818
6	4115803	4115804	DRACH	.	-	GAACT	131	24	12	ECI2	NR_028588.1	2.84933e-10
6	5109250	5109251	DRACH	.	-	GGACT	52	88	93	LYRM4	NR_104418.1	0.0
6	7289744	7289745	DRACH	.	-	GGACT	59	66	84	SSR1	NR_120448.2	0.0
6	7301466	7301467	DRACH	.	-	GGACT	50	28	13	SSR1	NR_120448.2	1.585e-41
6	7585982	7585983	DRACH	.	+	GGACA	56	45	55	DSP	NM_004415.4	3.22752e-79
6	7586135	7586136	DRACH	.	+	GAACT	74	22	23	DSP	NM_004415.4	5.87257e+06
6	7586445	7586446	DRACH	.	+	TGACT	80	8	12	DSP	NM_004415.4	19017.1
6	7882378	7882379	DRACH	.	-	GAACT	174	47	33	BLOC1S5-TXNDC5	NR_037616.1	1.17475e-285
6	7882682	7882683	DRACH	.	-	TGACT	149	12	11	BLOC1S5-TXNDC5	NR_037616.1	3.85192e-99
6	7882816	7882817	DRACH	.	-	GGACT	114	89	77	BLOC1S5-TXNDC5	NR_037616.1	0.0
6	7882850	7882851	DRACH	.	-	AGACT	147	20	12	BLOC1S5-TXNDC5	NR_037616.1	214.125
6	7883149	7883150	DRACH	.	-	GAACT	131	69	58	BLOC1S5-TXNDC5	NR_037616.1	0.0
6	8079910	8079911	DRACH	.	-	AGACT	87	44	36	EEF1E1	NM_004280.5	134106
6	18224779	18224780	DRACH	.	-	GAACT	107	27	20	DEK	XR_001743635.2	343.41
6	18225204	18225205	DRACH	.	-	GAACT	87	6	14	DEK	XR_001743635.2	3.00462e-09
6	19839506	19839507	DRACH	.	+	GGACT	60	68	67	ID4	NM_001546.4	9.31951e-114
6	24667201	24667202	DRACH	.	+	GGACT	54	43	37	ACOT13	NM_001160094.1	0.0
6	24785760	24785761	DRACH	.	+	GAACT	130	29	27	GMNN	NM_015895.5	0.0
6	24785815	24785816	DRACH	.	+	TGACT	113	35	46	GMNN	NM_015895.5	1.68082e-151
6	24785924	24785925	DRACH	.	+	GGACC	135	22	13	GMNN	NM_015895.5	1.05335e-25
6	26545844	26545845	DRACH	.	+	AGACT	51	78	43	HMGN4	XM_017010172.2	0.0
6	26546135	26546136	DRACH	.	+	TGACT	55	27	55	HMGN4	XM_017010172.2	8.14472e-48
6	26597036	26597037	DRACH	.	+	GGACA	67	6	15	ABT1	NM_013375.4	0.0010285655559432
6	26598482	26598483	DRACH	.	+	GAACT	85	58	70	ABT1	NM_013375.4	0.0
6	26598547	26598548	DRACH	.	+	GGACA	91	15	17	ABT1	NM_013375.4	2.47061e-16
6	26598620	26598621	DRACH	.	+	GGACC	92	53	55	ABT1	NM_013375.4	0.0
6	26598637	26598638	DRACH	.	+	GGACT	83	58	76	ABT1	NM_013375.4	0.0
6	26598716	26598717	DRACH	.	+	TGACT	96	16	10	ABT1	NM_013375.4	4.35343e-07
6	26598812	26598813	DRACH	.	+	GAACT	104	16	27	ABT1	NM_013375.4	9.94252e-252
6	26598897	26598898	DRACH	.	+	TGACT	98	26	12	ABT1	NM_013375.4	2.47749e-08
6	27138552	27138553	DRACH	.	-	GGACT	161	73	91	H2BC12	NM_080593.2	0.0
6	27138674	27138675	DRACH	.	-	GGACT	152	12	22	H2BC12	NM_080593.2	3.85604e-20
6	27146607	27146608	DRACH	.	-	GAACT	126	22	35	H2BC12	NM_080593.2	643401
6	28904338	28904339	DRACH	.	-	TGACT	57	18	36	TRIM27	NM_006510.5	0.0
6	28904442	28904443	DRACH	.	-	AGACT	56	34	33	TRIM27	NM_006510.5	1.00027e-84
6	28904574	28904575	DRACH	.	-	GGACC	54	13	12	TRIM27	NM_006510.5	2.76163e-43
6	29945474	29945475	DRACH	.	+	GGACT	169	31	16	HLA-A	NM_002116.8	3.12821e-89
6	30492846	30492847	DRACH	.	+	GGACT	51	24	14	HLA-E	XM_017010809.2	2.29045e-119
6	30590630	30590631	DRACH	.	+	TGACT	101	8	14	ABCF1	NM_001025091.2	11.2557
6	30590778	30590779	DRACH	.	+	AGACT	99	58	52	ABCF1	NM_001025091.2	0.0
6	30590886	30590887	DRACH	.	+	AGACT	103	89	86	ABCF1	NM_001025091.2	0.0
6	30591016	30591017	DRACH	.	+	GGACT	117	79	92	ABCF1	NM_001025091.2	0.0
6	30591121	30591122	DRACH	.	+	TGACT	78	81	87	ABCF1	NM_001025091.2	0.0
6	30591231	30591232	DRACH	.	+	GGACT	86	83	93	ABCF1	NM_001025091.2	0.0
6	30591259	30591260	DRACH	.	+	GAACT	134	80	89	ABCF1	NM_001025091.2	1.02252e-183
6	30625655	30625656	DRACH	.	+	GAACT	80	38	28	MRPS18B	XM_024446408.1	0.0
6	30625806	30625807	DRACH	.	+	AGACT	81	43	37	MRPS18B	XM_024446408.1	1.33871e-166
6	30699910	30699911	DRACH	.	-	TGACT	51	27	15	MDC1	XM_005249494.5	2.9157e-26
6	30723444	30723445	DRACH	.	+	TGACT	1078	23	38	TUBB	NM_178014.4	0.0
6	30723925	30723926	DRACH	.	+	GAACT	1244	36	51	TUBB	NM_178014.4	0.0
6	30727837	30727838	DRACH	.	-	AGACT	103	24	19	FLOT1	NM_001318875.1	22.1767
6	31730763	31730764	DRACH	.	-	GGACA	268	58	78	CLIC1	NM_001287593.1	0.0
6	31730828	31730829	DRACH	.	-	GGACT	276	55	50	CLIC1	NM_001287593.1	2.31826e-151
6	31827871	31827872	DRACH	.	+	GGACT	77	64	64	HSPA1B	NM_005346.6	0.0
6	31829664	31829665	DRACH	.	+	GGACA	233	30	30	HSPA1B	NM_005346.6	7.69434e-48
6	31829776	31829777	DRACH	.	+	GGACT	111	97	91	HSPA1B	NM_005346.6	0.0
6	31829913	31829914	DRACH	.	+	GGACT	224	84	88	HSPA1B	NM_005346.6	0.0
6	31829922	31829923	DRACH	.	+	GGACT	293	68	73	HSPA1B	NM_005346.6	0.0
6	31829930	31829931	DRACH	.	+	GGACT	285	85	87	HSPA1B	NM_005346.6	0.0
6	31839591	31839592	DRACH	.	+	GAACT	141	16	12	SNHG32	NR_160948.1	0.0
6	31859279	31859280	DRACH	.	-	GGACT	60	40	13	NEU1	NM_000434.4	2.89826e+07
6	31859378	31859379	DRACH	.	-	GAACT	58	28	10	NEU1	NM_000434.4	0.0003440593208482
6	31859387	31859388	DRACH	.	-	GAACT	58	45	50	NEU1	NM_000434.4	1.36404e-45
6	31859607	31859608	DRACH	.	-	AGACT	56	46	22	NEU1	NM_000434.4	3.32662e-46
6	32162974	32162975	DRACH	.	+	GAACT	51	12	10	PPT2	NM_138717.3	3.31883e-10
6	32163098	32163099	DRACH	.	+	AGACT	53	28	16	PPT2	NM_138717.3	1.42282e-54
6	32163348	32163349	DRACH	.	+	GGACA	60	13	23	PPT2	NM_138717.3	1.68314e-142
6	32168821	32168822	DRACH	.	-	GGACT	74	14	18	AGPAT1	NM_032741.5	1.96881e-168
6	32168842	32168843	DRACH	.	-	GGACT	91	29	22	AGPAT1	NM_032741.5	2.30896e-220
6	32168898	32168899	DRACH	.	-	GGACT	91	42	41	AGPAT1	NM_032741.5	0.0
6	32168992	32168993	DRACH	.	-	TGACT	82	15	12	AGPAT1	NM_032741.5	4.81807e-82
6	32169079	32169080	DRACH	.	-	GGACT	76	41	41	AGPAT1	NM_032741.5	0.0
6	32828725	32828726	DRACH	.	-	GGACA	77	81	75	TAP2	NM_001290043.1	1.06605e-91
6	32828810	32828811	DRACH	.	-	GGACC	92	13	11	TAP2	NM_001290043.1	0.233928
6	32828858	32828859	DRACH	.	-	GGACT	65	88	83	TAP2	NM_001290043.1	0.0
6	32828894	32828895	DRACH	.	-	GGACC	88	27	21	TAP2	NM_001290043.1	1.01647e-18
6	32828899	32828900	DRACH	.	-	GGACA	85	8	29	TAP2	NM_001290043.1	7.26993e-32
6	32829026	32829027	DRACH	.	-	GGACT	81	22	18	TAP2	NM_001290043.1	2.8159
6	32976724	32976725	DRACH	.	+	AGACT	74	43	45	BRD2	XR_001743557.2	0.0
6	32976919	32976920	DRACH	.	+	GGACC	77	21	18	BRD2	XR_001743557.2	4.26942e-194
6	32980707	32980708	DRACH	.	+	AGACT	207	28	11	BRD2	NM_005104.4	1.58815e-105
6	32980877	32980878	DRACH	.	+	GGACA	199	39	22	BRD2	NM_005104.4	4.13473e-34
6	32980895	32980896	DRACH	.	+	GGACA	221	16	13	BRD2	NM_005104.4	1.91053e-18
6	32980901	32980902	DRACH	.	+	GGACA	188	51	45	BRD2	NM_005104.4	0.0
6	32980948	32980949	DRACH	.	+	GGACA	183	36	39	BRD2	NM_005104.4	0.0
6	33069077	33069078	DRACH	.	-	GGACT	51	20	10	HLA-DPA1	NM_001242525.2	2.38232e+07
6	33085120	33085121	DRACH	.	+	AGACT	60	7	15	HLA-DPB1	NM_002121.6	2373.54
6	33085125	33085126	DRACH	.	+	GGACC	60	5	29	HLA-DPB1	NM_002121.6	1.42406e-27
6	33212411	33212412	DRACH	.	+	GGACA	54	11	13	RING1	NM_002931.4	0.0021466
6	33279158	33279159	DRACH	.	-	GGACA	67	27	17	WDR46	XR_002956316.1	1.16009e-08
6	33279291	33279292	DRACH	.	-	GGACA	60	52	30	WDR46	XR_002956316.1	1.36458e-99
6	33318657	33318658	DRACH	.	-	GGACT	105	43	36	DAXX	NM_001254717.1	1.85415e-08
6	33319099	33319100	DRACH	.	-	GGACT	106	38	23	DAXX	NM_001254717.1	2.50548e-141
6	33416719	33416720	DRACH	.	-	GAACT	407	16	22	CUTA	NM_001014840.2	6.5775206e-317
6	34244932	34244933	DRACH	.	+	GGACT	191	18	10	HMGA1	NM_145901.2	1.77434e-259
6	34245853	34245854	DRACH	.	+	GGACA	323	22	17	HMGA1	NM_145901.2	5.069e-214
6	34878132	34878133	DRACH	.	-	GGACT	52	33	11	TAF11	NM_005643.4	350.86
6	35833460	35833461	DRACH	.	-	GAACT	61	39	33	SRPK1	NR_034069.1	2.37495e+08
6	36596787	36596788	DRACH	.	+	GGACT	346	23	14	SRSF3	NR_036610.1	1.9388e-186
6	36686699	36686700	DRACH	.	+	GGACT	67	27	10	CDKN1A	NM_001291549.2	17.9577
6	36687165	36687166	DRACH	.	+	GGACT	84	31	23	CDKN1A	NM_001291549.2	1.87496e-283
6	36855057	36855058	DRACH	.	-	GGACA	105	28	41	PPIL1	NM_016059.5	7.33742e-48
6	36968837	36968838	DRACH	.	-	GGACA	139	17	14	MTCH1	NR_130739.1	6.42373e-107
6	37482994	37482995	DRACH	.	-	GGACA	138	26	24	CCDC167	NM_138493.3	2.39843e-104
6	37483102	37483103	DRACH	.	-	GGACC	144	33	32	CCDC167	NM_138493.3	9.31954e-156
6	38677212	38677213	DRACH	.	-	GGACT	219	73	74	GLO1	NM_006708.3	0.0
6	41932496	41932497	DRACH	.	+	GGACA	74	26	26	BYSL	NM_004053.4	1.61425e-147
6	41932510	41932511	DRACH	.	+	GAACT	78	72	73	BYSL	NM_004053.4	0.0
6	41932541	41932542	DRACH	.	+	TGACT	76	33	55	BYSL	NM_004053.4	0.0
6	41932600	41932601	DRACH	.	+	GAACT	74	66	86	BYSL	NM_004053.4	0.0
6	41932746	41932747	DRACH	.	+	GGACA	72	24	27	BYSL	NM_004053.4	3.64546e-36
6	41932767	41932768	DRACH	.	+	TGACT	78	24	42	BYSL	NM_004053.4	3.84861e-112
6	41932831	41932832	DRACH	.	+	GGACA	78	56	69	BYSL	NM_004053.4	0.0
6	41932854	41932855	DRACH	.	+	GGACA	79	29	35	BYSL	NM_004053.4	2.28532e-216
6	41932863	41932864	DRACH	.	+	GGACT	75	85	82	BYSL	NM_004053.4	0.0
6	42889801	42889802	DRACH	.	+	GGACT	83	36	33	RPL7L1	NR_134562.2	106.573
6	42938946	42938947	DRACH	.	+	GAACT	76	63	67	CNPY3	NR_134881.1	7.32732e-231
6	42939040	42939041	DRACH	.	+	GGACT	75	43	36	CNPY3	NR_134881.1	1.57756e-98
6	42939049	42939050	DRACH	.	+	GGACT	71	79	71	CNPY3	NR_134881.1	5.1691836e-317
6	42939061	42939062	DRACH	.	+	GAACT	77	60	63	CNPY3	NR_134881.1	1.62389e-184
6	42939084	42939085	DRACH	.	+	GAACT	76	41	20	CNPY3	NR_134881.1	2.57726e-15
6	42939097	42939098	DRACH	.	+	GGACT	72	86	88	CNPY3	NR_134881.1	0.0
6	42939159	42939160	DRACH	.	+	GGACT	66	73	63	CNPY3	NR_134881.1	0.0
6	42939202	42939203	DRACH	.	+	GGACA	53	53	50	CNPY3	NR_134881.1	0.0
6	43012317	43012318	DRACH	.	+	GAACT	62	11	10	PPP2R5D	NM_001270476.2	80615.8
6	43012343	43012344	DRACH	.	-	AGACT	216	22	10	MEA1	NM_014623.4	1.18837e-27
6	43012415	43012416	DRACH	.	-	GGACT	196	54	58	MEA1	NM_014623.4	0.0
6	43013317	43013318	DRACH	.	-	AGACT	171	15	13	MEA1	XM_017010868.1	1.26902e-35
6	43020823	43020824	DRACH	.	+	GGACT	169	66	44	KLHDC3	NR_040101.2	0.0
6	43029196	43029197	DRACH	.	+	GGACA	77	35	52	RRP36	NR_138081.1	1.46413e-37
6	43029234	43029235	DRACH	.	+	GAACT	75	75	68	RRP36	NR_138081.1	0.0
6	43029282	43029283	DRACH	.	+	GGACA	79	70	77	RRP36	NR_138081.1	0.0
6	43029358	43029359	DRACH	.	+	AGACT	78	28	26	RRP36	NR_138081.1	5.5073e-77
6	43029374	43029375	DRACH	.	+	GGACT	67	96	91	RRP36	NR_138081.1	0.0
6	43161074	43161075	DRACH	.	+	GGACC	52	46	12	PTK7	NR_072998.2	2.81862e-67
6	43225826	43225827	DRACH	.	-	GGACT	250	34	10	DNPH1	NM_006443.3	1.03549e-28
6	43511975	43511976	DRACH	.	-	GGACT	111	49	44	YIPF3	NM_015388.4	0.0
6	43511988	43511989	DRACH	.	-	GAACT	124	27	32	YIPF3	NM_015388.4	2.84041e-235
6	43512099	43512100	DRACH	.	-	GGACA	111	68	59	YIPF3	NM_015388.4	1.64989e-220
6	43521295	43521296	DRACH	.	+	GGACT	76	63	56	POLR1C	NM_203290.4	0.0
6	43521358	43521359	DRACH	.	+	GGACT	75	60	40	POLR1C	NM_203290.4	1.58307e-258
6	43521407	43521408	DRACH	.	+	GGACA	78	24	31	POLR1C	NM_203290.4	3.29565e-61
6	43523907	43523908	DRACH	.	-	GGACA	69	45	61	XPO5	NR_144392.1	0.0
6	43671500	43671501	DRACH	.	-	GGACA	98	27	13	MRPS18A	NM_001193343.1	0.084269
6	43671614	43671615	DRACH	.	-	GGACT	82	93	76	MRPS18A	NM_001193343.1	0.0
6	43671622	43671623	DRACH	.	-	GGACA	87	41	40	MRPS18A	NM_001193343.1	1.8517e-158
6	43671629	43671630	DRACH	.	-	GGACA	98	57	71	MRPS18A	NM_001193343.1	0.0
6	43671804	43671805	DRACH	.	-	GGACA	76	29	39	MRPS18A	NM_001193343.1	6.5145e-111
6	44113815	44113816	DRACH	.	-	GGACT	292	89	88	MRPL14	NM_032111.4	0.0
6	44113852	44113853	DRACH	.	-	GAACT	312	48	88	MRPL14	NM_032111.4	0.0
6	44113931	44113932	DRACH	.	-	GGACA	297	27	39	MRPL14	NM_032111.4	1.76257e-142
6	44113951	44113952	DRACH	.	-	GGACA	301	12	19	MRPL14	NM_032111.4	3.42322e-37
6	44114043	44114044	DRACH	.	-	GGACA	301	33	57	MRPL14	NM_032111.4	2.0548e-71
6	44233538	44233539	DRACH	.	+	GGACA	82	26	32	SLC29A1	XM_011514341.2	2.61381e-171
6	44233546	44233547	DRACH	.	+	GGACT	84	54	44	SLC29A1	XM_011514341.2	0.0
6	44233634	44233635	DRACH	.	+	TGACT	80	12	14	SLC29A1	XM_011514341.2	2.75188e-74
6	44233701	44233702	DRACH	.	+	GGACA	85	72	76	SLC29A1	XM_011514341.2	0.0
6	44233710	44233711	DRACH	.	+	GGACA	73	36	40	SLC29A1	XM_011514341.2	1.05859e-106
6	44250573	44250574	DRACH	.	+	TGACT	568	7	11	HSP90AB1	NM_001271970.1	2.16857e-156
6	44253270	44253271	DRACH	.	+	GGACC	1073	23	20	HSP90AB1	NM_001271970.1	0.0
6	44254364	44254365	DRACH	.	-	AGACT	78	17	12	SLC35B2	NM_001286511.1	1.8165e-14
6	52264277	52264278	DRACH	.	-	TGACT	224	6	12	MCM3	NR_158963.2	2.48967e-42
6	52264359	52264360	DRACH	.	-	TGACT	192	17	36	MCM3	NR_158963.2	0.0
6	52264365	52264366	DRACH	.	-	GGACA	170	56	53	MCM3	NR_158963.2	0.0
6	52264428	52264429	DRACH	.	-	GGACC	203	26	18	MCM3	NR_158963.2	2.98536e-127
6	52264437	52264438	DRACH	.	-	GGACT	181	68	54	MCM3	NR_158963.2	0.0
6	52264569	52264570	DRACH	.	-	GAACT	196	43	46	MCM3	NR_158963.2	0.0
6	53267917	53267918	DRACH	.	-	AGACT	135	8	14	ELOVL5	NM_001242830.1	2.89826e+07
6	53268903	53268904	DRACH	.	-	AGACT	55	42	15	ELOVL5	NM_001242830.1	8.88372e-22
6	63580205	63580206	DRACH	.	+	GAACT	60	35	19	PTP4A1	XM_017011270.1	1.19471e-31
6	73517708	73517709	DRACH	.	-	AGACT	60	85	74	EEF1A1	NM_001402.6	0.0
6	73517749	73517750	DRACH	.	-	GAACT	72	38	59	EEF1A1	NM_001402.6	0.0
6	79201644	79201645	DRACH	.	-	GGACA	171	12	15	HMGN3	NM_001318885.2	2.68495e+09
6	85612874	85612875	DRACH	.	-	TGACT	72	17	10	SYNCRIP	NM_001159673.1	3.18294e+06
6	85612878	85612879	DRACH	.	-	AGACT	72	25	28	SYNCRIP	NM_001159673.1	1.03667e-28
6	85622534	85622535	DRACH	.	-	GAACT	51	12	13	SYNCRIP	NM_001159673.1	0.0006538600050971
6	87675100	87675101	DRACH	.	-	GGACT	63	25	28	AKIRIN2	NM_018064.4	1905.73
6	87675172	87675173	DRACH	.	-	GGACA	64	14	14	AKIRIN2	NM_018064.4	0.0020306706491324
6	87675400	87675401	DRACH	.	-	GGACC	78	33	43	AKIRIN2	NM_018064.4	1.03932e-69
6	96891231	96891232	DRACH	.	-	GGACT	84	85	84	NDUFAF4	NM_014165.4	8.35794e-149
6	99543505	99543506	DRACH	.	-	GGACA	59	27	45	CCNC	XR_001743714.2	9.11454e-35
6	99543576	99543577	DRACH	.	-	GAACT	59	22	11	CCNC	XR_001743714.2	5308.97
6	108986724	108986725	DRACH	.	-	GGACA	55	20	28	SESN1	NM_014454.3	7.7724e-66
6	109368303	109368304	DRACH	.	-	GAACT	54	20	13	CD164	NM_001142401.2	4.9245e+09
6	109368826	109368827	DRACH	.	-	GGACT	63	78	91	CD164	NM_001142401.2	2.39554e-257
6	110100267	110100268	DRACH	.	-	GGACA	82	16	19	WASF1	NM_001024936.1	1.42664
6	110894027	110894028	DRACH	.	+	GGACT	61	30	25	AMD1	NR_109768.1	1.45136e-258
6	110895390	110895391	DRACH	.	+	GGACT	99	24	19	AMD1	NR_109768.1	1.16412e-65
6	111025586	111025587	DRACH	.	+	GAACT	55	56	59	RPF2	NM_001289111.1	6.13696e-27
6	111661514	111661515	DRACH	.	-	AGACT	129	47	39	FYN	NM_002037.5	1.8862e+08
6	111661601	111661602	DRACH	.	-	GAACT	121	55	62	FYN	NM_002037.5	0.0
6	111661617	111661618	DRACH	.	-	TGACT	119	44	54	FYN	NM_002037.5	0.0
6	111661835	111661836	DRACH	.	-	GGACC	115	34	24	FYN	NM_002037.5	7.14924e-82
6	111661883	111661884	DRACH	.	-	GGACT	116	28	19	FYN	NM_002037.5	1.78501e-102
6	111694444	111694445	DRACH	.	-	GGACT	96	28	10	FYN	NM_002037.5	0.00083025
6	111696420	111696421	DRACH	.	-	AGACT	79	18	11	FYN	NM_002037.5	2839.58
6	113860609	113860610	DRACH	.	+	GAACT	91	31	95	MARCKS	NM_002356.7	0.0
6	113860662	113860663	DRACH	.	+	GAACT	93	62	75	MARCKS	NM_002356.7	0.0
6	113860939	113860940	DRACH	.	+	GGACA	111	45	53	MARCKS	NM_002356.7	5.55328e-29
6	113861243	113861244	DRACH	.	+	GAACT	196	15	24	MARCKS	NM_002356.7	901.455
6	113861383	113861384	DRACH	.	+	TGACT	216	8	11	MARCKS	NM_002356.7	0.0010285655559432
6	113861476	113861477	DRACH	.	+	GGACC	185	50	51	MARCKS	NM_002356.7	2.31263e-159
6	113940949	113940950	DRACH	.	-	GGACT	180	63	67	HDAC2	NR_033441.2	1.52434e-79
6	116277373	116277374	DRACH	.	-	AGACT	56	55	37	TSPYL1	NM_003309.3	2.08249e-51
6	116593104	116593105	DRACH	.	+	GGACT	156	63	49	RWDD1	NM_016104.4	0.0
6	117709233	117709234	DRACH	.	+	GAACT	56	21	21	NUS1	NM_138459.5	8.8441e-06
6	117709683	117709684	DRACH	.	+	GGACT	60	37	28	NUS1	NM_138459.5	6.13943e+06
6	122444424	122444425	DRACH	.	-	GAACT	52	33	12	SERINC1	NM_020755.4	0.00463398
6	125263175	125263176	DRACH	.	+	TGACT	56	12	33	TPD52L1	XR_001743601.2	23.8582
6	125275910	125275911	DRACH	.	-	GAACT	261	22	12	HDDC2	XR_245538.4	9.09451e+06
6	126340144	126340145	DRACH	.	+	GGACT	97	25	32	CENPW	NR_104462.2	3.28195e-308
6	137197719	137197720	DRACH	.	-	GGACC	52	13	12	IFNGR1	XM_011535793.2	3.07598e-17
6	138091244	138091245	DRACH	.	-	GGACT	228	25	17	PERP	NM_022121.5	0.329788
6	138091663	138091664	DRACH	.	-	GGACT	160	36	17	PERP	NM_022121.5	18.8128
6	138091998	138091999	DRACH	.	-	GGACT	129	74	68	PERP	NM_022121.5	4.3213e-278
6	139042801	139042802	DRACH	.	+	GAACT	101	22	17	ABRACL	NM_021243.3	8.64093e-12
6	139372628	139372629	DRACH	.	-	AGACT	54	20	25	CITED2	NM_006079.5	0.0020306706491324
6	143339769	143339770	DRACH	.	+	GAACT	66	23	26	AIG1	NR_158896.1	1.00449e-41
6	143339805	143339806	DRACH	.	+	GGACA	63	17	24	AIG1	NR_158896.1	2.86984e-25
6	143339859	143339860	DRACH	.	+	GAACT	64	39	28	AIG1	NR_158896.1	2.23383e-08
6	143495778	143495779	DRACH	.	-	GAACT	51	37	21	FUCA2	NM_032020.5	1.35724e-68
6	143863147	143863148	DRACH	.	+	GGACT	56	16	11	LTV1	NM_001329953.1	0.0001221421863066
6	144095020	144095021	DRACH	.	-	GAACT	738	68	88	SF3B5	NM_031287.3	0.0
6	144095030	144095031	DRACH	.	-	GGACT	743	73	79	SF3B5	NM_031287.3	0.0
6	144095061	144095062	DRACH	.	-	GGACC	618	75	72	SF3B5	NM_031287.3	0.0
6	144095148	144095149	DRACH	.	-	GGACC	766	27	28	SF3B5	NM_031287.3	0.0
6	144095234	144095235	DRACH	.	-	AGACT	617	76	77	SF3B5	NM_031287.3	0.0
6	144095240	144095241	DRACH	.	-	GAACT	718	46	72	SF3B5	NM_031287.3	0.0
6	144095266	144095267	DRACH	.	-	GGACC	761	14	14	SF3B5	NM_031287.3	1.66948e-25
6	146544087	146544088	DRACH	.	+	GGACT	54	33	10	RAB32	NM_006834.5	1.28323e+07
6	146549661	146549662	DRACH	.	+	GGACA	71	32	47	RAB32	NM_006834.5	1.18552e-75
6	146554546	146554547	DRACH	.	+	GGACA	77	36	42	RAB32	NM_006834.5	42154.8
6	146554753	146554754	DRACH	.	+	GAACT	91	84	96	RAB32	NM_006834.5	6.82867e-250
6	149810724	149810725	DRACH	.	+	GGACT	260	70	76	PCMT1	NM_005389.2	7.07481e-179
6	151356598	151356599	DRACH	.	+	GGACT	62	63	61	AKAP12	XM_017011517.2	2.00875e-50
6	152971253	152971254	DRACH	.	-	AGACT	57	84	79	FBXO5	NM_001142522.3	0.0
6	152974962	152974963	DRACH	.	-	GGACT	50	54	34	FBXO5	NM_001142522.3	6.64892e-124
6	153282495	153282496	DRACH	.	-	GGACT	100	20	11	RPL27AP6	RPL27AP6	0.0
6	157292786	157292787	DRACH	.	-	TGACT	112	18	18	TMEM242	NM_018452.6	9.8361e-24
6	157292820	157292821	DRACH	.	-	GGACT	100	75	79	TMEM242	NM_018452.6	0.0
6	157292826	157292827	DRACH	.	-	GGACT	93	72	82	TMEM242	NM_018452.6	5.45075e-269
6	157292946	157292947	DRACH	.	-	GAACT	109	13	14	TMEM242	NM_018452.6	5.06761e+06
6	157943265	157943266	DRACH	.	+	GAACT	54	30	21	SNX9	XM_005267015.2	6.35878e+09
6	157943651	157943652	DRACH	.	+	GGACT	50	32	25	SNX9	XM_005267015.2	9.15188e-05
6	157944085	157944086	DRACH	.	+	GGACC	58	33	32	SNX9	XM_005267015.2	3.74062e-91
6	157944108	157944109	DRACH	.	+	GAACT	72	28	19	SNX9	XM_005267015.2	2.93795e-50
6	158192125	158192126	DRACH	.	+	GGACC	149	56	53	GTF2H5	XM_017010862.1	2.70903e-51
6	158192172	158192173	DRACH	.	+	GGACC	124	44	42	GTF2H5	XM_017010862.1	1.77105e-38
6	158192206	158192207	DRACH	.	+	AGACT	160	42	30	GTF2H5	XM_017010862.1	2.29669e-89
6	158192276	158192277	DRACH	.	+	AGACT	155	32	28	GTF2H5	XM_017010862.1	7.24752e-27
6	158192318	158192319	DRACH	.	+	GAACT	168	15	16	GTF2H5	XM_017010862.1	3.81054e+08
6	158636751	158636752	DRACH	.	-	GAACT	370	42	57	DYNLT1	NM_001291602.2	4.40796e-234
6	158636838	158636839	DRACH	.	-	GGACT	342	24	23	DYNLT1	NM_001291602.2	1.0677e-320
6	158766013	158766014	DRACH	.	-	GGACT	83	42	23	EZR	XM_011536110.1	7.63471
6	158766555	158766556	DRACH	.	-	GGACT	75	47	31	EZR	XM_011536110.1	1.07911e-175
6	158766655	158766656	DRACH	.	-	GGACT	84	76	66	EZR	XM_011536110.1	7.3853e-266
6	158766822	158766823	DRACH	.	-	GAACT	82	33	12	EZR	XM_011536110.1	2.39547e-24
6	158766899	158766900	DRACH	.	-	GGACC	69	64	53	EZR	XM_011536110.1	7.99922e-215
6	159684905	159684906	DRACH	.	-	GGACA	103	8	15	SOD2	NM_001322819.2	5.8245e-30
6	159685005	159685006	DRACH	.	-	TGACT	100	3	12	SOD2	NM_001322819.2	1.13262e-11
6	159748297	159748298	DRACH	.	+	GAACT	59	44	56	WTAP	XM_017011514.2	9.80735e-18
6	159748307	159748308	DRACH	.	+	AGACT	60	32	28	WTAP	XM_017011514.2	407.7
6	159748339	159748340	DRACH	.	+	GAACT	61	79	77	WTAP	XM_017011514.2	0.0
6	159748396	159748397	DRACH	.	+	AGACT	51	45	27	WTAP	NM_152858.2	5.58026e-91
6	159748435	159748436	DRACH	.	+	GGACA	52	13	11	WTAP	NM_152858.2	10.1909
6	159748463	159748464	DRACH	.	+	AGACT	52	50	59	WTAP	NM_152858.2	1.84608e-166
6	159748469	159748470	DRACH	.	+	AGACT	54	83	85	WTAP	NM_152858.2	6.83813e-228
6	159748606	159748607	DRACH	.	+	GGACT	59	44	53	WTAP	XM_017011516.2	0.0
6	159748848	159748849	DRACH	.	+	TGACT	73	18	22	WTAP	XM_017011516.2	1.82648e-15
6	159748883	159748884	DRACH	.	+	AGACT	66	59	53	WTAP	XM_017011516.2	2.91939e-136
6	159748890	159748891	DRACH	.	+	GGACT	66	68	59	WTAP	XM_017011516.2	4.09575e-161
6	159748909	159748910	DRACH	.	+	GAACT	75	44	41	WTAP	XM_017011516.2	2.67607e-69
6	159749144	159749145	DRACH	.	+	GGACT	59	46	48	WTAP	XM_017011516.2	1.04272e-64
6	159798299	159798300	DRACH	.	+	GAACT	347	28	32	MRPL18	NR_134864.1	8.11559e-145
6	160105474	160105475	DRACH	.	+	TGACT	50	42	59	IGF2R	NM_000876.3	0.0207897
6	160105618	160105619	DRACH	.	+	GAACT	69	59	30	IGF2R	NM_000876.3	1.06736e-132
6	160106103	160106104	DRACH	.	+	TGACT	88	15	10	IGF2R	NM_000876.3	1.4066e+06
6	160106363	160106364	DRACH	.	+	AGACT	105	47	25	IGF2R	NM_000876.3	3.5277e-62
6	166929758	166929759	DRACH	.	-	GAACT	160	19	14	RNASET2	NM_003730.6	7.36133
6	169704134	169704135	DRACH	.	+	GGACT	51	86	60	C6orf120	NM_001029863.2	7.09902e-13
6	169704334	169704335	DRACH	.	+	GGACC	61	49	51	C6orf120	NM_001029863.2	2.98432e-50
6	169704423	169704424	DRACH	.	+	AGACT	65	55	55	C6orf120	NM_001029863.2	7.13487e-96
6	170535164	170535165	DRACH	.	-	GAACT	676	9	11	PSMB1	NM_002793.4	3.54579e-49
6	170535223	170535224	DRACH	.	-	GGACT	884	21	25	PSMB1	NM_002793.4	0.0
6	170553201	170553202	DRACH	.	-	AGACT	603	51	22	PSMB1	NM_002793.4	0.0
6	170581827	170581828	DRACH	.	-	GGACA	77	30	12	PDCD2	NM_001199463.2	2.77527e+06
6	170581855	170581856	DRACH	.	-	GAACT	75	27	32	PDCD2	NM_001199463.2	5.22876e-20
6	170581960	170581961	DRACH	.	-	GAACT	73	44	46	PDCD2	NM_001199463.2	0.000360242
6	170581968	170581969	DRACH	.	-	TGACT	75	41	31	PDCD2	NM_001199463.2	7.63471
6	170581999	170582000	DRACH	.	-	GGACT	67	55	57	PDCD2	NM_001199463.2	5.20897e-29
6	170582119	170582120	DRACH	.	-	AGACT	62	15	13	PDCD2	NM_001199463.2	703.988
6	170582170	170582171	DRACH	.	-	TGACT	61	28	59	PDCD2	NM_001199463.2	2.16386e-32
7	785752	785753	DRACH	.	+	AGACT	62	94	90	DNAAF5	NR_075098.2	0.0
7	785781	785782	DRACH	.	+	GGACA	53	28	31	DNAAF5	NR_075098.2	3.74224e-245
[truncated: 3,926 more rows]

[truncated: 23 more sheets: source_data_Figure_3e, source_data_Figure_3f, source_data_Figure_3g, source_data_Figure_3h, source_data_Figure_S1a, source_data_Figure_S1b, source_data_Figure_S1c, source_data_Figure_S1d, source_data_Figure_S2, source_data_Figure_S3a, source_data_Figure_S3b, source_data_Figure_S4a, source_data_Figure_S4b, source_data_Figure_S4c, source_data_Figure_S4d, source_data_Figure_S4e, source_data_Figure_S4f, source_data_Figure_S4g, source_data_Figure_S4h, source_data_Figure_S5a …]
